# Supplementary material for: Constructing a novel mitochondrial-related gene signature for predicting survival and evaluating the tumor immune microenvironment in clear cell renal cell carcinoma
Source: Front Genet. 2025 Sep 22;16:1543593. doi: 10.3389/fgene.2025.1543593 (PMC12497594; doi:10.3389/fgene.2025.1543593)
Supplement: Supplementary file 4 [file DataSheet1.xlsx]

## Sheet: factorX and factorY 41_genes_wt
entity_submitter_id	condition	case_submitter_id	project_id	Age	days_to_death	Ethnicity	Gender	Race	OS	age_at_diagnosis	ajcc_pathologic_m	ajcc_pathologic_n	Stage	ajcc_pathologic_t	days_to_last_follow_up	morphology	primary_diagnosis	prior_malignancy	synchronous_malignancy	treatment_or_therapy	treatment_type	OS.time	NDUFA4L2	TREM2	SDS	CYP27B1	RNASET2	HK2	NOL3	POU5F1	ACSF2	ABAT	ALDH6A1	RPS6KA6	TYMP	COX4I2	FKBP10	ASS1	EFHD1	HK3	GZMB	DCN	AGMAT	P2RY1	SFXN2	GLDC	PPP2R2B	LDHD	NT5DC3
TCGA-BP-4337-01A-01R-1289-07	tumor	TCGA-BP-4337	TCGA-KIRC	76	2	not reported	female	white	1	27906	M0	N0	Stage III	T3b	0	2024-03-10	Clear cell adenocarcinoma, NOS	no	No	not reported	Radiation Therapy, NOS	0.00547945	10.3774	4.84573	3.08362	0.779386	3.58164	4.36121	7.10373	5.29986	2.96647	2.85266	3.65336	1.38736	6.27387	5.14178	6.53861	6.65481	5.99835	2.36219	3.32928	6.12905	3.94737	2.42444	1.99353	1.64358	0.439676	2.49129	5.23264
TCGA-A3-A8CQ-01A-11R-A37O-07	tumor	TCGA-A3-A8CQ	TCGA-KIRC	59	0	not hispanic or latino	female	black or african american	0	21572	MX	NX	Stage I	T1a	3	2024-03-10	Clear cell adenocarcinoma, NOS	no	No	not reported	Radiation Therapy, NOS	0.00821918	11.4723	5.41282	2.9418	1.40032	3.1793	6.48263	7.39443	6.01221	2.91004	3.67703	5.66074	2.23352	6.27464	6.72808	7.35215	7.09818	7.01505	2.84445	3.22632	2.30144	6.1704	3.20944	3.02091	0.0941009	0.411535	4.56252	2.17085
TCGA-B4-5844-01A-11R-1672-07	tumor	TCGA-B4-5844	TCGA-KIRC	61	0	not hispanic or latino	female	white	0	22409	M0	N0	Stage II	T2	7	2024-03-10	Clear cell adenocarcinoma, NOS	no	No	no	Radiation Therapy, NOS	0.0191781	11.2369	3.54681	1.28155	0.330673	2.33291	6.65599	7.12207	3.91168	1.54062	3.07461	5.46051	1.01871	5.16254	6.23232	6.84468	7.40079	6.90669	2.78871	4.66282	0.8222	6.60943	5.04151	3.61044	0.353662	0.6371	3.99497	3.21437
TCGA-B4-5843-01A-11R-1672-07	tumor	TCGA-B4-5843	TCGA-KIRC	45	0	not hispanic or latino	male	white	0	16779	M0	N0	Stage I	T1	11	2024-03-10	Clear cell adenocarcinoma, NOS	no	No	no	Radiation Therapy, NOS	0.030137	9.59047	5.62932	3.34638	0.422448	4.36693	6.16808	6.34797	5.66092	1.83058	3.58176	4.24892	2.57405	5.36963	5.72166	6.96893	6.67296	6.49703	1.7896	3.04121	3.72203	5.33439	3.19686	3.32089	2.82711	0.211511	2.9448	4.44116
TCGA-BP-4166-01A-02R-1289-07	tumor	TCGA-BP-4166	TCGA-KIRC	69	0	not reported	male	white	0	25300	M0	N0	Stage III	T3a	13	2024-03-10	Clear cell adenocarcinoma, NOS	no	No	not reported	Pharmaceutical Therapy, NOS	0.0356164	9.50267	4.80374	2.83105	0.378955	5.151	5.23801	5.69697	1.9757	2.477	1.93036	3.9453	1.3352	4.97599	5.76529	7.38365	8.50582	5.76839	1.5367	3.94703	4.11134	4.57571	3.45594	1.40833	0.894682	0.840121	2.65663	2.87735
TCGA-B8-5551-01A-01R-1541-07	tumor	TCGA-B8-5551	TCGA-KIRC	65	0	not hispanic or latino	female	black or african american	0	23976	M0	N0	Stage I	T1b	16	2024-03-10	Clear cell adenocarcinoma, NOS	no	No	not reported	Pharmaceutical Therapy, NOS	0.0438356	10.5185	7.97333	5.27174	1.6628	4.18465	6.95553	6.50433	3.95414	3.91629	2.23183	2.70093	0.959696	8.00276	2.70699	7.24875	4.35349	2.86321	4.71153	4.79819	2.34016	2.64171	2.55589	2.09518	0.656908	1.19717	2.01017	4.13442
TCGA-A3-3308-01A-02R-1325-07	tumor	TCGA-A3-3308	TCGA-KIRC	77	0	not reported	female	white	0	28287	M0	N0	Stage III	T3b	16	2024-03-10	Clear cell adenocarcinoma, NOS	no	No	not reported	Radiation Therapy, NOS	0.0438356	10.4705	5.87537	4.1198	1.21039	5.46216	5.36437	7.03092	5.8065	2.40057	1.84246	3.31282	0.385928	5.53799	6.32217	7.39429	7.65775	4.73536	2.84872	3.32347	5.19873	5.34024	4.71265	2.54446	2.25251	0.488104	1.79622	5.15628
TCGA-B4-5835-01A-11R-1672-07	tumor	TCGA-B4-5835	TCGA-KIRC	64	0	not hispanic or latino	female	white	0	23408	M0	N0	Stage I	T1	16	2024-03-10	Clear cell adenocarcinoma, NOS	no	No	no	Pharmaceutical Therapy, NOS	0.0438356	3.43847	7.20896	8.02041	0.450591	2.33079	4.48287	4.86187	2.17246	4.47097	3.15784	5.04723	1.31046	6.00462	2.21891	2.75185	8.73416	2.70958	1.67703	2.18466	2.87931	4.73862	2.12542	3.29883	3.51402	1.2135	5.63966	2.82853
TCGA-CZ-4856-01A-02R-1426-07	tumor	TCGA-CZ-4856	TCGA-KIRC	62	0	not hispanic or latino	female	white	0	22684	M0	N0	Stage I	T1b	18	2024-03-10	Clear cell adenocarcinoma, NOS	yes	Not Reported	not reported	Pharmaceutical Therapy, NOS	0.0493151	11.8689	6.70191	2.71921	0.229957	2.25755	5.15436	5.7615	3.17369	2.62314	2.84842	5.44752	1.92881	5.89809	7.44899	6.74383	7.09183	6.41355	1.66526	3.6094	1.46001	4.65117	2.70761	3.14509	3.16569	0.462157	3.49682	4.15611
TCGA-B8-5164-01A-01R-1420-07	tumor	TCGA-B8-5164	TCGA-KIRC	65	0	not hispanic or latino	male	white	0	23863	M0	N0	Stage III	T3a	26	2024-03-10	Clear cell adenocarcinoma, NOS	no	No	not reported	Radiation Therapy, NOS	0.0712329	9.71736	7.53131	5.73613	0.254836	5.35301	6.55337	5.29344	3.90862	3.39014	3.60895	5.19604	2.71517	7.24126	3.98696	4.22021	6.37679	4.72652	3.22531	4.34839	0.633664	4.81463	3.23976	2.9581	3.33976	0.950618	4.36778	4.63637
TCGA-BP-5202-01A-02R-1426-07	tumor	TCGA-BP-5202	TCGA-KIRC	75	0	not reported	male	white	0	27556	M0	NX	Stage III	T3a	29	2024-03-10	Clear cell adenocarcinoma, NOS	no	No	not reported	Radiation Therapy, NOS	0.0794521	11.2277	5.48947	2.77608	0.939603	4.84531	7.49563	6.98182	5.19294	2.38532	4.27829	5.98364	1.31464	5.65491	5.96731	6.60193	7.84139	4.99228	2.86576	3.50522	3.11247	6.73049	3.24661	3.26596	3.72575	0.250598	4.17477	2.9934
TCGA-B0-4813-01A-01R-1277-07	tumor	TCGA-B0-4813	TCGA-KIRC	68	18	not hispanic or latino	male	white	1	25018	M0	NX	Stage III	T3b	18	2024-03-10	Clear cell adenocarcinoma, NOS	no	No	not reported	Radiation Therapy, NOS	0.0986301	9.83829	4.65846	3.54858	1.75275	5.91092	7.45469	8.22219	3.63304	3.43124	1.38775	2.05207	0.097476	5.96455	6.51443	8.46089	2.20066	4.96907	2.21316	2.24056	3.20802	1.92657	1.70084	1.19106	0.493032	0.331705	1.00655	6.24616
TCGA-B8-5162-01A-01R-1420-07	tumor	TCGA-B8-5162	TCGA-KIRC	62	0	not hispanic or latino	male	white	0	23008	M0	NX	Stage II	T2a	36	2024-03-10	Clear cell adenocarcinoma, NOS	yes	Not Reported	not reported	Pharmaceutical Therapy, NOS	0.0986301	8.56413	6.52646	5.25158	1.06695	3.92225	4.85116	5.12594	3.58618	2.86782	1.5826	2.78321	0.836732	6.1495	4.10809	6.86631	6.09367	5.13524	4.42772	3.94345	4.17113	1.60393	3.34538	2.30127	2.55048	0.880568	2.42495	2.23109
TCGA-B4-5834-01A-11R-1672-07	tumor	TCGA-B4-5834	TCGA-KIRC	59	0	not hispanic or latino	male	white	0	21713	M0	N0	Stage I	T1	38	2024-03-10	Clear cell adenocarcinoma, NOS	no	No	no	Radiation Therapy, NOS	0.10411	10.7212	4.51001	0.470303	0.544386	4.44107	6.78647	7.7219	3.93822	2.30894	2.47514	5.51803	2.11046	6.02225	5.07529	7.17153	7.48285	5.92968	2.01764	3.97932	4.70076	4.97095	4.71001	3.02409	1.40201	0.506805	4.6599	3.50902
TCGA-CW-6087-01A-11R-1672-07	tumor	TCGA-CW-6087	TCGA-KIRC	61	41	not hispanic or latino	male	white	1	22438	M1	N1	Stage IV	T3a	0	2024-03-10	Clear cell adenocarcinoma, NOS	no	No	not reported	Radiation Therapy, NOS	0.112329	2.97047	7.4735	3.52633	2.1043	3.54601	5.23628	3.90553	1.78203	3.54023	3.20786	3.62181	0.641639	6.79471	1.30603	6.61044	5.93039	4.0121	5.15159	5.94744	5.07926	2.70427	2.97513	2.14845	4.99588	1.79448	2.62543	3.61881
TCGA-B0-4698-01A-01R-1503-07	tumor	TCGA-B0-4698	TCGA-KIRC	75	42	not hispanic or latino	male	white	1	27417	M0	NX	Stage IV	T4	0	2024-03-10	Clear cell adenocarcinoma, NOS	no	No	not reported	Radiation Therapy, NOS	0.115068	4.00628	6.35174	4.00535	1.09051	2.39961	4.1243	4.86327	0.330099	4.36508	1.15898	2.97884	1.13691	8.35719	3.11821	7.23862	2.8011	2.13337	4.89978	6.84381	5.97921	3.33259	1.61645	1.97398	1.19453	1.10004	2.1306	3.88571
TCGA-B0-4690-01A-01R-1277-07	tumor	TCGA-B0-4690	TCGA-KIRC	65	43	not hispanic or latino	male	white	1	23985	M1	N0	Stage IV	T4	0	2024-03-10	Clear cell adenocarcinoma, NOS	no	No	not reported	Radiation Therapy, NOS	0.117808	10.7223	7.79014	5.69382	1.41403	4.04432	7.39099	6.34302	4.67889	4.38747	2.34199	3.75847	0.516419	7.30276	3.73369	8.58544	6.76415	4.06944	4.3937	5.22679	6.00321	3.55983	2.71187	2.70295	2.86871	0.722991	2.38173	4.67168
TCGA-AS-3778-01A-01R-A32Z-07	tumor	TCGA-AS-3778	TCGA-KIRC	35	0	not hispanic or latino	male	white	0	12937	M0	NX	Stage I	T1a	43	2024-03-10	Clear cell adenocarcinoma, NOS	no	No	not reported	Radiation Therapy, NOS	0.117808	11.1508	5.67559	4.00263	1.52947	4.90693	6.31318	8.15287	7.42703	3.80879	3.34127	5.67994	2.9155	6.21877	8.33101	6.7906	8.14497	5.83166	3.22234	3.75437	3.26064	5.6216	2.70224	3.00232	3.80768	0.58323	4.26775	4.79066
TCGA-B2-4098-01A-02R-1325-07	tumor	TCGA-B2-4098	TCGA-KIRC	72	51	not hispanic or latino	female	black or african american	1	26606	M0	NX	Stage I	T1b	0	2024-03-10	Clear cell adenocarcinoma, NOS	no	No	not reported	Pharmaceutical Therapy, NOS	0.139726	2.98236	5.97409	3.46158	0.796847	2.52549	5.3761	6.26388	2.38272	4.51658	4.05968	4.08822	1.36211	5.65889	1.5724	5.09609	5.40124	3.29643	3.4453	3.16279	3.24727	2.54935	0.828794	2.91867	4.15543	0.169925	5.57614	2.73968
TCGA-BP-5173-01A-01R-1426-07	tumor	TCGA-BP-5173	TCGA-KIRC	75	62	not reported	male	white	1	27436	M0	NX	Stage I	T1a	0	2024-03-10	Clear cell adenocarcinoma, NOS	no	No	not reported	Pharmaceutical Therapy, NOS	0.169863	11.0274	5.69631	3.82389	0.27023	5.17395	5.78598	6.28601	2.79753	2.48677	1.90219	4.06452	1.34403	4.93704	5.19481	6.84753	6.47195	6.85837	2.17389	3.31646	3.386	4.73195	3.10103	2.47848	2.73166	0.753348	2.46652	4.00443
TCGA-B0-5096-01A-01R-1420-07	tumor	TCGA-B0-5096	TCGA-KIRC	72	68	not hispanic or latino	female	white	1	26574	M0	N1	Stage III	T3a	0	2024-03-10	Clear cell adenocarcinoma, NOS	no	No	not reported	Pharmaceutical Therapy, NOS	0.186301	10.9526	7.11421	3.85682	0.385818	3.28201	7.28014	6.35139	2.39344	3.69408	1.99066	3.52975	1.41938	5.95415	3.9443	8.29484	5.7429	3.97964	3.48185	2.64697	4.45435	0.922046	3.60444	1.81983	1.79913	0.302758	3.13981	3.99577
TCGA-B0-4849-01A-01R-1277-07	tumor	TCGA-B0-4849	TCGA-KIRC	51	69	not hispanic or latino	male	white	1	18843	M0	NX	Stage III	T3a	0	2024-03-10	Clear cell adenocarcinoma, NOS	no	No	not reported	Pharmaceutical Therapy, NOS	0.189041	11.1587	5.47331	3.51483	1.59889	4.76468	5.02546	6.7856	5.55796	2.07776	2.21213	4.60106	0.888539	6.91718	5.47277	6.22739	6.74417	6.27643	2.9351	4.10016	0.858936	5.21838	2.59295	2.19661	1.19377	0.709644	2.54327	3.35379
TCGA-CZ-5467-01A-01R-1503-07	tumor	TCGA-CZ-5467	TCGA-KIRC	86	73	not hispanic or latino	female	white	1	31473	M0	N0	Stage III	T3a	0	2024-03-10	Clear cell adenocarcinoma, NOS	no	No	no	Radiation Therapy, NOS	0.2	11.1147	5.88532	3.37468	1.9282	2.72923	6.43832	7.75172	3.4937	1.68675	2.26318	4.11742	2.08257	5.64666	5.1131	7.86442	9.28309	6.14172	1.51561	3.11773	1.76753	5.11154	3.28731	2.59158	0.81295	0.524866	3.42821	2.5036
TCGA-B0-4693-01A-01R-1277-07	tumor	TCGA-B0-4693	TCGA-KIRC	72	77	not hispanic or latino	female	white	1	26659	M0	N0	Stage III	T3a	0	2024-03-10	Clear cell adenocarcinoma, NOS	no	No	not reported	Radiation Therapy, NOS	0.210959	11.3818	5.44587	4.14232	1.16015	3.1527	6.3627	6.20582	5.41395	2.32659	2.27828	5.85627	0.0997665	5.90225	5.33253	6.34388	7.57751	6.15652	3.55975	4.34164	0.313942	4.96256	3.40407	2.96286	3.00387	0.76901	3.66921	3.07987
TCGA-B0-4706-01A-01R-1503-07	tumor	TCGA-B0-4706	TCGA-KIRC	61	65	not hispanic or latino	male	white	1	22331	M0	NX	Stage III	T3a	26	2024-03-10	Clear cell adenocarcinoma, NOS	no	No	not reported	Radiation Therapy, NOS	0.249315	11.6815	4.01412	1.00108	0.611267	6.71908	3.7799	7.86198	6.30834	2.45507	2.19298	3.55932	1.41662	6.27711	6.37374	8.28051	7.98562	6.22807	2.02279	5.50159	2.39116	4.49341	2.07097	1.90574	1.79676	0.983386	4.26855	4.64347
TCGA-CJ-4918-01A-01R-1426-07	tumor	TCGA-CJ-4918	TCGA-KIRC	64	93	not hispanic or latino	male	white	1	23379	M1	N0	Stage IV	T3a	0	2024-03-10	Clear cell adenocarcinoma, NOS	no	No	no	Radiation Therapy, NOS	0.254795	9.946	6.20067	2.9883	0.430285	4.93188	4.90056	6.12535	3.78443	3.58796	2.67805	4.74766	0.0945063	5.14864	6.38719	7.7117	7.25307	5.52479	2.80579	3.50771	5.62503	1.45817	4.90683	1.93221	1.41706	0.863225	1.905	2.38888
TCGA-B0-4714-01A-01R-1277-07	tumor	TCGA-B0-4714	TCGA-KIRC	81	99	not hispanic or latino	male	white	1	29873	M1	NX	Stage IV	T3b	0	2024-03-10	Clear cell adenocarcinoma, NOS	no	No	not reported	Radiation Therapy, NOS	0.271233	11.0556	6.31571	4.07482	0.682034	5.86747	3.67906	7.36592	4.95834	2.50493	2.09041	3.60154	1.73474	7.16974	5.79834	6.08173	5.84606	4.82554	3.05646	6.17655	2.8503	5.03536	2.88256	2.18164	0.952334	0.847115	3.0065	3.13355
TCGA-B0-4688-01A-01R-1277-07	tumor	TCGA-B0-4688	TCGA-KIRC	46	101	not hispanic or latino	male	white	1	16804	M1	N0	Stage IV	T4	0	2024-03-10	Clear cell adenocarcinoma, NOS	no	No	not reported	Pharmaceutical Therapy, NOS	0.276712	3.87651	6.74191	3.44366	2.2489	2.72362	5.55295	4.02026	1.62157	3.70624	1.06122	4.42794	3.35806	5.14755	1.86651	9.21086	4.01662	2.77718	3.92802	4.34717	4.89697	3.03083	1.27143	2.07468	1.13993	2.59529	0.681584	3.55677
TCGA-B0-4694-01A-01R-1277-07	tumor	TCGA-B0-4694	TCGA-KIRC	72	106	not hispanic or latino	male	white	1	26582	M0	NX	Stage III	T3b	0	2024-03-10	Clear cell adenocarcinoma, NOS	no	No	not reported	Radiation Therapy, NOS	0.290411	10.9333	7.75207	5.33871	1.50858	5.25487	6.33447	6.75268	3.84242	2.77064	4.02389	4.66561	0.6107	7.46101	5.00939	8.07338	7.3821	5.48433	4.00109	4.13171	4.83301	5.75657	2.94929	2.78685	4.05813	0.776862	3.09926	5.13668
TCGA-BP-4327-01A-01R-1289-07	tumor	TCGA-BP-4327	TCGA-KIRC	75	109	not reported	female	white	1	27556	M0	N0	Stage II	T2	0	2024-03-10	Clear cell adenocarcinoma, NOS	yes	Not Reported	not reported	Pharmaceutical Therapy, NOS	0.29863	11.3881	5.23596	2.51157	0.999206	2.98488	5.89976	8.06739	5.8608	2.82658	2.75303	4.99333	2.16829	6.42381	7.43268	7.52639	6.15816	5.03514	2.37862	3.55652	1.64224	5.30727	2.93646	2.52957	3.05825	0.328836	4.39166	4.35453
TCGA-B0-4699-01A-01R-1277-07	tumor	TCGA-B0-4699	TCGA-KIRC	74	110	not hispanic or latino	male	white	1	27225	M1	N0	Stage IV	T4	0	2024-03-10	Clear cell adenocarcinoma, NOS	no	No	not reported	Pharmaceutical Therapy, NOS	0.30137	4.15196	5.91533	4.79215	2.19827	3.11081	6.06296	5.26243	2.29989	3.68412	2.46621	4.55873	3.01593	6.46074	2.73914	8.0003	7.02649	6.79511	4.1509	5.03407	6.35669	1.82648	1.84836	2.26822	2.21111	0.299362	5.33458	2.43981
TCGA-CZ-5468-01A-01R-1503-07	tumor	TCGA-CZ-5468	TCGA-KIRC	84	59	not hispanic or latino	male	white	1	30729	M1	NX	Stage IV	T3b	59	2024-03-10	Clear cell adenocarcinoma, NOS	no	No	no	Pharmaceutical Therapy, NOS	0.323288	11.9565	7.62154	3.50503	1.89266	6.81171	7.34487	6.75279	2.70516	4.96189	0.851679	2.46712	0.00820001	5.80106	5.20414	8.01341	8.42088	3.28207	2.89691	3.60266	5.16265	4.72837	3.56859	1.71646	3.06712	1.00187	1.55282	3.29156
TCGA-BP-4989-01A-01R-1334-07	tumor	TCGA-BP-4989	TCGA-KIRC	58	0	not reported	male	white	0	21382	M0	N0	Stage III	T3a	118	2024-03-10	Clear cell adenocarcinoma, NOS	no	No	not reported	Pharmaceutical Therapy, NOS	0.323288	9.73652	6.87805	5.05816	1.39698	5.80851	4.66034	6.6001	7.11203	2.83501	2.57301	2.3413	0.212881	6.87583	3.60035	6.96471	5.86486	5.37195	3.34915	5.34614	2.46718	1.89146	2.48189	2.26421	1.30539	0.739503	1.96739	4.44581
TCGA-EU-5905-01A-11R-1672-07	tumor	TCGA-EU-5905	TCGA-KIRC	67	0	not reported	female	white	0	24475	M0	NX	Stage I	T1	119	2024-03-10	Clear cell adenocarcinoma, NOS	no	No	not reported	Pharmaceutical Therapy, NOS	0.326027	10.8819	6.42603	2.01478	1.55307	5.49794	7.7858	7.37062	3.88666	5.147	2.62642	4.0055	2.29004	6.1961	5.8656	8.85567	8.43871	5.50768	2.09491	2.67152	3.76731	3.3783	3.96268	3.18827	3.74115	1.3851	2.50065	3.84016
TCGA-EU-5907-01A-11R-1672-07	tumor	TCGA-EU-5907	TCGA-KIRC	81	0	not hispanic or latino	male	white	0	29863	M0	NX	Stage III	T3a	127	2024-03-10	Clear cell adenocarcinoma, NOS	no	No	not reported	Radiation Therapy, NOS	0.347945	11.5358	5.8381	3.62585	0.893285	5.54169	5.67801	6.49889	6.9364	1.36664	4.42141	5.19649	0.0957219	6.64629	3.52638	7.84039	7.58397	3.62245	2.07943	1.64994	3.60766	4.9014	4.05495	2.37668	5.29949	0.223423	3.3224	5.0702
TCGA-A3-3346-01A-01R-1766-07	tumor	TCGA-A3-3346	TCGA-KIRC	68	137	not reported	male	white	1	25118	M0	NX	Stage I	T1b	0	2024-03-10	Clear cell adenocarcinoma, NOS	no	No	yes	Radiation Therapy, NOS	0.375342	11.8089	6.79441	6.3586	2.45891	6.05504	6.38638	7.91499	5.13258	2.7849	1.61438	2.8505	0.0094905	8.66712	2.13868	9.29832	7.99309	1.85567	4.50238	5.14341	2.47659	4.29835	3.82182	1.43323	1.34005	0.487795	3.01808	3.63364
TCGA-CJ-4920-01A-01R-1426-07	tumor	TCGA-CJ-4920	TCGA-KIRC	64	139	not hispanic or latino	female	white	1	23656	M0	NX	Stage I	T1b	0	2024-03-10	Clear cell adenocarcinoma, NOS	no	No	no	Pharmaceutical Therapy, NOS	0.380822	10.4385	5.76634	3.18461	1.01486	5.07541	5.21794	7.29224	5.7073	3.16999	2.07468	4.67438	0.329296	5.88426	5.83352	8.83752	6.91874	5.75043	2.90906	3.37472	5.81633	5.25834	4.35301	2.69869	1.69764	0.433707	4.2569	4.07229
TCGA-B0-4691-01A-01R-1277-07	tumor	TCGA-B0-4691	TCGA-KIRC	55	139	not hispanic or latino	male	white	1	20176	M1	N0	Stage IV	T2	0	2024-03-10	Clear cell adenocarcinoma, NOS	no	No	not reported	Pharmaceutical Therapy, NOS	0.380822	12.2758	6.53431	3.89817	0.636543	5.85391	5.14501	6.22921	4.42529	2.13524	1.64966	2.3607	0.233888	6.85775	4.83957	5.70861	6.41762	4.42012	2.23484	4.04063	4.98489	4.94028	1.75463	1.8024	1.79743	0.571531	1.40795	5.84446
TCGA-B4-5836-01A-11R-1672-07	tumor	TCGA-B4-5836	TCGA-KIRC	61	0	not hispanic or latino	female	white	0	22341	M0	N0	Stage I	T1b	141	2024-03-10	Clear cell adenocarcinoma, NOS	no	No	no	Pharmaceutical Therapy, NOS	0.386301	11.7357	5.40201	1.71875	0.183836	3.86857	6.59211	7.03565	3.91011	2.02453	2.70208	4.96127	0.0311128	5.76548	6.8163	8.00105	7.48082	6.74332	2.30355	5.2771	3.66411	6.02113	3.77218	4.20753	3.35493	0.685537	4.58461	3.86694
TCGA-B4-5832-01A-11R-1672-07	tumor	TCGA-B4-5832	TCGA-KIRC	65	0	not hispanic or latino	male	white	0	23806	M0	N0	Stage III	T3b	155	2024-03-10	Clear cell adenocarcinoma, NOS	no	No	no	Pharmaceutical Therapy, NOS	0.424658	7.4925	4.37265	1.22206	2.58434	3.27328	7.58607	4.00462	1.37373	2.48553	2.92554	3.54319	0.0472592	2.59624	1.80004	6.09032	5.94772	4.89433	0.161307	1.65361	3.60906	3.52487	4.95742	1.94763	3.23476	0.529871	0.168385	4.37514
TCGA-BP-4771-01A-01R-1289-07	tumor	TCGA-BP-4771	TCGA-KIRC	62	162	not reported	male	white	1	22771	M1	N0	Stage IV	T3a	0	2024-03-10	Clear cell adenocarcinoma, NOS	no	No	yes	Radiation Therapy, NOS	0.443836	10.3422	6.20426	3.69952	1.07204	5.91819	5.19679	5.90444	4.7682	3.31588	3.58874	3.26397	0.521352	7.89509	4.86672	5.5961	5.67187	5.43147	3.42936	4.37973	3.54379	4.01004	2.83734	2.45286	2.90558	0.934026	3.07003	4.47386
TCGA-CW-5584-01A-01R-1541-07	tumor	TCGA-CW-5584	TCGA-KIRC	74	164	not hispanic or latino	male	white	1	27352	M0	N1	Stage III	T3b	0	2024-03-10	Clear cell adenocarcinoma, NOS	no	No	no	Radiation Therapy, NOS	0.449315	10.3397	6.60949	2.57688	0.323658	5.14454	4.47776	7.19167	4.65822	3.46514	4.50884	5.07314	0.304277	6.56497	5.42827	7.20608	7.84119	7.14572	2.69227	3.01175	2.53943	6.66725	4.20899	2.38457	3.06786	0.546067	5.94623	4.4456
TCGA-CZ-4865-01A-02R-1503-07	tumor	TCGA-CZ-4865	TCGA-KIRC	70	166	not hispanic or latino	female	white	1	25709	M0	NX	Stage I	T1a	0	2024-03-10	Clear cell adenocarcinoma, NOS	yes	Not Reported	no	Radiation Therapy, NOS	0.454795	10.9134	6.86765	4.32064	0.426748	5.24458	6.02436	5.59609	2.60098	4.11757	2.47851	4.60443	2.66113	6.01834	6.46235	7.78027	7.75301	5.53104	2.38695	5.07279	3.63473	5.81824	3.21549	2.62258	2.91391	0.752492	1.51677	5.1898
TCGA-B0-4814-01A-01R-1277-07	tumor	TCGA-B0-4814	TCGA-KIRC	58	168	not hispanic or latino	male	white	1	21374	M1	N0	Stage IV	T4	0	2024-03-10	Clear cell adenocarcinoma, NOS	no	No	not reported	Pharmaceutical Therapy, NOS	0.460274	11.0411	5.40773	2.79934	0.607958	3.61569	4.26742	8.02059	5.48028	1.88526	2.90391	5.27332	1.7806	6.69092	6.0993	8.31309	7.08023	5.87985	2.81934	2.59934	3.91821	6.79025	2.49774	2.85693	0.743903	0.399007	4.56318	5.01392
TCGA-B4-5378-01A-01R-1503-07	tumor	TCGA-B4-5378	TCGA-KIRC	62	0	not hispanic or latino	male	white	0	22980	M0	N0	Stage I	T1	175	2024-03-10	Clear cell adenocarcinoma, NOS	no	No	no	Radiation Therapy, NOS	0.479452	11.1475	3.78503	1.0767	0.686164	2.7646	6.33436	6.93654	5.18488	3.46144	2.18989	4.75311	3.46299	5.11136	9.51008	7.89092	6.50751	6.15768	1.72735	3.89881	3.29616	0.802483	3.7628	2.55041	3.53391	1.18345	3.82583	3.69093
TCGA-BP-4993-01A-02R-1420-07	tumor	TCGA-BP-4993	TCGA-KIRC	58	0	not reported	male	white	0	21407	M0	NX	Stage I	T1a	177	2024-03-10	Clear cell adenocarcinoma, NOS	yes	Not Reported	not reported	Pharmaceutical Therapy, NOS	0.484932	10.043	5.97367	3.12173	0.925088	4.60137	4.81302	6.6841	4.42782	2.13901	2.02882	4.60803	0.757962	6.07156	7.04421	6.61727	7.23738	6.46547	1.39457	5.06907	3.33968	4.96613	3.04072	2.30472	2.03854	0.541812	3.5641	3.5144
TCGA-BP-4761-01A-01R-1289-07	tumor	TCGA-BP-4761	TCGA-KIRC	57	0	not reported	male	white	0	21019	M0	N1	Stage III	T3a	182	2024-03-10	Clear cell adenocarcinoma, NOS	no	No	not reported	Pharmaceutical Therapy, NOS	0.49863	12.8712	5.67198	2.81361	1.89138	5.20311	6.19707	6.91674	3.741	4.96025	1.17811	1.51415	0.0951818	8.53222	4.13838	9.79678	9.32926	4.31038	2.20182	3.47221	2.37876	2.35806	0.609944	2.04341	3.9229	0.214871	3.84769	5.07296
TCGA-B0-4703-01A-01R-1277-07	tumor	TCGA-B0-4703	TCGA-KIRC	51	182	not hispanic or latino	male	white	1	18921	M1	N0	Stage IV	T3a	0	2024-03-10	Clear cell adenocarcinoma, NOS	no	No	not reported	Pharmaceutical Therapy, NOS	0.49863	11.5864	6.64315	3.207	0.754374	4.05486	6.33264	7.32462	4.73908	3.21056	2.05811	2.93081	0.671927	6.19067	6.23639	8.20384	7.72136	5.66549	3.05631	3.76451	7.26267	1.22891	3.31957	1.95862	1.01714	0.607011	2.09582	4.33365
TCGA-BP-5169-01A-01R-1426-07	tumor	TCGA-BP-5169	TCGA-KIRC	70	0	not reported	male	white	0	25615	M0	N0	Stage I	T1b	193	2024-03-10	Clear cell adenocarcinoma, NOS	no	No	not reported	Radiation Therapy, NOS	0.528767	10.053	5.18814	1.63919	1.12882	2.10802	3.99437	6.14236	3.80843	2.76246	1.18447	1.64044	0.0361868	5.06667	4.40759	7.41845	3.72321	2.9008	2.48692	3.56533	2.80428	4.00209	1.14529	1.09983	0.361881	0.253021	3.14089	1.5565
TCGA-B8-5549-01A-01R-1541-07	tumor	TCGA-B8-5549	TCGA-KIRC	53	0	not hispanic or latino	male	white	0	19561	M0	N0	Stage I	T1b	194	2024-03-10	Clear cell adenocarcinoma, NOS	no	No	no	Radiation Therapy, NOS	0.531507	11.2931	5.34426	3.17409	0.201006	6.48375	6.90297	6.9595	2.82018	2.18139	2.63666	5.3729	2.43389	5.75442	4.73797	6.62415	6.74289	5.18857	2.50607	2.67654	1.19232	5.11557	4.38758	3.42586	2.10293	0.211635	4.39637	3.69053
TCGA-B0-4713-01A-01R-1277-07	tumor	TCGA-B0-4713	TCGA-KIRC	76	202	not hispanic or latino	female	white	1	27899	M0	NX	Stage III	T3b	0	2024-03-10	Clear cell adenocarcinoma, NOS	no	No	not reported	Radiation Therapy, NOS	0.553425	11.0744	4.82887	1.98779	0.584963	4.81243	5.33131	5.81586	4.80497	3.75852	3.45683	4.42519	0.246955	5.23529	3.96708	6.13282	8.5842	4.75959	1.87974	3.21269	3.02214	5.3635	1.35705	2.65354	3.11748	1.04355	3.23195	5.45515
TCGA-B0-4841-01A-01R-1277-07	tumor	TCGA-B0-4841	TCGA-KIRC	63	204	not hispanic or latino	male	white	1	23097	M1	NX	Stage IV	T2	0	2024-03-10	Clear cell adenocarcinoma, NOS	no	No	yes	Radiation Therapy, NOS	0.558904	10.7341	4.85183	1.98557	0.262553	5.03207	2.97867	4.49584	3.00481	1.18142	1.47186	1.74898	0.117961	3.83835	6.46036	5.96563	5.02128	5.37562	1.33937	3.69061	1.976	2.42943	2.56377	0.901726	1.00863	0.154972	1.66667	1.51334
TCGA-BP-4803-01A-01R-1305-07	tumor	TCGA-BP-4803	TCGA-KIRC	79	0	not reported	male	white	0	28934	M0	NX	Stage III	T3a	204	2024-03-10	Clear cell adenocarcinoma, NOS	no	No	not reported	Pharmaceutical Therapy, NOS	0.558904	10.7042	6.23611	3.48687	0.413702	3.68365	5.48084	6.89277	4.35649	1.95673	2.4981	5.00412	1.46989	4.44485	4.78278	7.45335	7.87668	4.78135	1.1475	3.20491	3.25142	4.64714	4.10118	1.63129	2.60644	0.555031	3.65983	4.44916
TCGA-BP-4967-01A-01R-1334-07	tumor	TCGA-BP-4967	TCGA-KIRC	76	0	not reported	male	white	0	27857	M0	N0	Stage III	T3a	205	2024-03-10	Clear cell adenocarcinoma, NOS	no	No	not reported	Pharmaceutical Therapy, NOS	0.561644	10.5758	5.65348	3.5762	0.749234	5.59667	7.38594	7.24093	5.44863	3.98684	3.01228	4.78026	1.90958	4.17518	4.48192	6.38767	7.30476	4.00557	1.69786	2.75604	3.02223	4.37407	3.29993	2.72801	3.78201	0.371949	3.59497	5.98368
TCGA-EU-5906-01A-11R-1672-07	tumor	TCGA-EU-5906	TCGA-KIRC	55	0	not hispanic or latino	male	white	0	20246	M0	NX	Stage I	T1b	206	2024-03-10	Clear cell adenocarcinoma, NOS	no	No	not reported	Radiation Therapy, NOS	0.564384	11.2793	6.33175	4.70554	0.577248	2.64968	6.55436	6.28257	3.49193	3.10175	4.85934	6.69364	2.19358	5.59241	6.23148	6.61462	7.28568	6.34287	2.7643	3.66607	2.6284	7.06213	4.25768	3.86755	2.20326	0.458907	4.71062	3.15628
TCGA-CZ-4860-01A-01R-1305-07	tumor	TCGA-CZ-4860	TCGA-KIRC	60	206	not reported	male	white	1	22115	M1	NX	Stage IV	T4	0	2024-03-10	Clear cell adenocarcinoma, NOS	no	No	yes	Pharmaceutical Therapy, NOS	0.564384	10.4244	7.00026	3.20564	1.0784	5.61748	8.09805	6.62871	1.51959	2.14991	1.55631	3.09451	0.0194884	6.45202	1.11303	5.01963	7.43787	2.41091	2.57611	1.95765	6.31684	3.90319	1.84008	1.28113	0.165172	0.63914	1.07868	3.86494
TCGA-BP-4974-01A-01R-1334-07	tumor	TCGA-BP-4974	TCGA-KIRC	58	211	not reported	male	white	1	21310	M1	N0	Stage IV	T3a	0	2024-03-10	Clear cell adenocarcinoma, NOS	no	No	yes	Pharmaceutical Therapy, NOS	0.578082	9.88526	4.22801	4.09574	1.60184	2.87419	5.3489	7.03448	6.02301	3.88045	2.56562	4.69281	1.06853	6.04778	8.18323	7.46139	6.82448	6.51096	2.54345	3.42098	4.24395	4.70996	3.63402	3.63319	2.51415	1.10528	3.53851	5.54177
TCGA-BP-4807-01A-01R-1305-07	tumor	TCGA-BP-4807	TCGA-KIRC	42	0	not reported	male	white	0	15360	M0	NX	Stage I	T1a	211	2024-03-10	Clear cell adenocarcinoma, NOS	yes	Not Reported	not reported	Pharmaceutical Therapy, NOS	0.578082	11.1845	7.04086	5.08065	1.64275	6.13018	6.43672	6.96788	3.61341	2.69113	3.52035	5.48887	2.09373	5.73313	5.15121	6.37186	7.35891	6.00149	3.45988	2.67451	4.62042	5.7674	3.17701	3.39567	2.98586	0.354678	3.85082	4.31878
TCGA-B0-5084-01A-01R-1334-07	tumor	TCGA-B0-5084	TCGA-KIRC	33	222	not hispanic or latino	male	white	1	12219	M1	N1	Stage IV	T3a	0	2024-03-10	Clear cell adenocarcinoma, NOS	no	No	yes	Pharmaceutical Therapy, NOS	0.608219	5.11912	6.38314	3.36397	1.20646	3.92807	5.32238	5.80674	3.62466	3.50991	2.01225	3.02404	0.54745	5.65351	3.88564	8.74072	6.4647	3.37601	2.38112	2.17575	3.44836	2.2801	1.01285	2.17511	4.99226	0.162597	2.59486	4.49909
TCGA-CJ-6033-01A-11R-1672-07	tumor	TCGA-CJ-6033	TCGA-KIRC	54	224	not hispanic or latino	female	white	1	19919	M1	N0	Stage IV	T3a	0	2024-03-10	Clear cell adenocarcinoma, NOS	no	No	yes	Pharmaceutical Therapy, NOS	0.613699	12.0463	6.25353	2.88213	0.554834	5.93897	5.87967	7.11203	4.17939	2.71403	1.51091	3.43343	0.0333701	6.25326	6.38624	8.92049	7.54053	5.72975	3.27818	3.66853	2.47153	3.76269	4.34062	2.23263	1.51662	0.521453	1.9813	3.8975
TCGA-B0-4701-01A-01R-1277-07	tumor	TCGA-B0-4701	TCGA-KIRC	66	238	not hispanic or latino	female	white	1	24232	M1	N0	Stage IV	T3a	0	2024-03-10	Clear cell adenocarcinoma, NOS	no	No	not reported	Pharmaceutical Therapy, NOS	0.652055	10.7942	5.97591	3.88998	1.69417	3.76226	6.4412	7.51055	6.53924	2.39687	2.12284	4.82218	1.49385	7.01141	5.40271	7.88332	7.72246	5.15969	2.72988	3.20427	3.15282	4.9796	2.36031	2.30816	3.01396	0.515208	3.75328	4.18763
TCGA-G6-A5PC-01A-11R-A33J-07	tumor	TCGA-G6-A5PC	TCGA-KIRC	54	242	not hispanic or latino	female	black or african american	1	20029	M1	N0	Stage IV	T1b	0	2024-03-10	Clear cell adenocarcinoma, NOS	no	No	no	Radiation Therapy, NOS	0.663014	7.32081	6.68982	1.82802	3.47623	3.48805	4.89151	6.3412	4.76804	1.29013	2.22885	2.3501	0.0166389	6.75833	5.7672	3.79178	7.34562	4.81468	2.22669	3.86588	0.425996	5.17912	0.85591	1.64934	0.345283	0.153416	3.07058	3.05676
TCGA-B0-5095-01A-01R-1420-07	tumor	TCGA-B0-5095	TCGA-KIRC	81	245	not hispanic or latino	male	white	1	29921	M0	N0	Stage III	T3a	0	2024-03-10	Clear cell adenocarcinoma, NOS	no	No	not reported	Pharmaceutical Therapy, NOS	0.671233	11.8283	5.77188	2.82652	1.23063	5.49269	6.33942	6.65295	4.76812	3.40006	2.444	4.34414	1.42503	6.60912	6.50962	8.8725	7.44589	6.12817	3.10973	4.18679	7.17732	4.10179	3.66206	3.08814	1.00956	1.12492	2.64212	5.84855
TCGA-BP-5177-01A-01R-1426-07	tumor	TCGA-BP-5177	TCGA-KIRC	46	0	not reported	female	white	0	17147	M0	NX	Stage I	T1a	293	2024-03-10	Clear cell adenocarcinoma, NOS	no	No	not reported	Radiation Therapy, NOS	0.80274	11.214	3.76972	0.713872	0.276794	3.47141	4.83539	5.94442	2.61605	2.49955	2.03858	4.93157	0.0851527	4.36413	7.04087	6.8984	7.39464	6.59228	1.27697	3.7985	4.07241	5.21546	3.14457	2.10849	1.32429	0.799502	4.22261	2.6984
TCGA-B0-4828-01A-01R-1277-07	tumor	TCGA-B0-4828	TCGA-KIRC	79	307	not hispanic or latino	male	white	1	28948	M1	NX	Stage IV	T2	0	2024-03-10	Clear cell adenocarcinoma, NOS	no	No	not reported	Pharmaceutical Therapy, NOS	0.841096	11.4373	4.64378	1.58439	1.65668	5.66977	4.57319	7.49457	6.48811	1.84848	2.15261	4.18298	1.82085	6.45065	4.76485	7.42679	7.35767	6.13362	2.43624	3.18117	1.4417	5.64453	1.26201	1.95661	2.53361	0.443713	2.99079	4.65503
TCGA-CZ-5462-01A-01R-1503-07	tumor	TCGA-CZ-5462	TCGA-KIRC	83	311	not reported	male	white	1	30659	M1	NX	Stage IV	T1b	0	2024-03-10	Clear cell adenocarcinoma, NOS	no	No	not reported	Pharmaceutical Therapy, NOS	0.852055	9.82778	6.56183	4.44983	1.25894	4.57448	5.16185	6.54965	3.23156	4.73346	2.76233	3.10454	0.0250288	7.39113	3.14372	7.01873	6.80681	6.44613	3.51213	3.40851	0.152119	5.30749	2.23248	3.12383	3.77291	0.307429	2.60407	6.20408
TCGA-B0-4844-01A-01R-1277-07	tumor	TCGA-B0-4844	TCGA-KIRC	60	313	not hispanic or latino	male	white	1	22220	M1	NX	Stage IV	T3a	0	2024-03-10	Clear cell adenocarcinoma, NOS	no	No	not reported	Pharmaceutical Therapy, NOS	0.857534	11.7011	5.71929	3.37319	1.231	5.34533	5.68819	7.29563	5.079	2.61231	3.07341	3.13386	0.789437	6.83355	4.80976	8.26057	8.5405	4.77689	2.11696	3.27177	3.38341	5.75148	2.64249	2.28194	3.78458	0.438293	2.38926	4.31751
TCGA-A3-3363-01A-01R-0864-07	tumor	TCGA-A3-3363	TCGA-KIRC	50	0	not reported	male	asian	0	18596	M0	N0	Stage II	T2	319	2024-03-10	Clear cell adenocarcinoma, NOS	no	No	not reported	Radiation Therapy, NOS	0.873973	3.9618	7.91912	5.39355	2.1995	3.73518	4.04688	5.08174	5.79256	2.62999	3.20231	4.66687	2.86148	4.99313	1.71839	3.40205	6.62294	6.65257	2.18777	1.18085	4.18167	3.40229	0.762391	2.6848	3.89285	0.16337	5.0968	2.39432
TCGA-B0-4843-01A-01R-1277-07	tumor	TCGA-B0-4843	TCGA-KIRC	57	320	not hispanic or latino	male	white	1	21088	M0	N0	Stage III	T3a	0	2024-03-10	Clear cell adenocarcinoma, NOS	no	No	not reported	Pharmaceutical Therapy, NOS	0.876712	10.7738	4.58793	2.22484	0.983094	4.94011	4.41233	7.28201	4.98357	2.44721	2.60229	2.74865	1.01614	4.82042	6.801	7.40521	5.24284	5.70123	2.3789	3.18374	3.78437	4.68953	2.68572	1.20314	1.08733	0.776272	1.99917	4.30318
TCGA-A3-A8OW-01A-11R-A37O-07	tumor	TCGA-A3-A8OW	TCGA-KIRC	37	0	not hispanic or latino	male	black or african american	0	13546	MX	NX	Stage III	T3a	323	2024-03-10	Clear cell adenocarcinoma, NOS	no	No	no	Pharmaceutical Therapy, NOS	0.884932	11.7548	4.24891	3.10523	1.27405	5.46465	5.58549	7.2052	5.08633	3.22291	3.25549	5.35091	1.20126	6.47092	6.48651	6.53437	7.90598	5.38682	2.21934	3.4805	0.344828	6.50402	3.85315	2.8973	0.691177	0.338567	5.35712	1.49134
TCGA-BP-4770-01A-01R-1503-07	tumor	TCGA-BP-4770	TCGA-KIRC	73	329	not reported	female	white	1	26824	M0	N0	Stage IV	T4	0	2024-03-10	Clear cell adenocarcinoma, NOS	no	No	yes	Radiation Therapy, NOS	0.90137	6.84339	6.85113	4.58097	1.60753	2.64853	5.98036	3.21126	0.349592	3.31905	1.04173	3.61247	1.81036	5.20274	4.88022	10.1941	7.24386	2.89365	1.78195	3.13393	8.97329	2.97902	2.62751	1.64007	1.06032	0.434988	0.701593	2.56876
TCGA-B0-5094-01A-01R-1420-07	tumor	TCGA-B0-5094	TCGA-KIRC	62	333	not hispanic or latino	male	white	1	22965	M1	N0	Stage IV	T3b	0	2024-03-10	Clear cell adenocarcinoma, NOS	no	No	yes	Radiation Therapy, NOS	0.912329	6.48093	5.80524	3.4994	1.05318	6.0329	6.46851	8.1776	7.50845	3.61791	2.38441	3.47898	0.896311	7.10126	4.3867	8.85846	7.84473	4.16212	3.18598	2.5063	1.61117	4.21644	1.52932	2.84842	2.75647	0.64607	1.88495	4.66712
TCGA-CJ-4644-01A-02R-1325-07	tumor	TCGA-CJ-4644	TCGA-KIRC	48	336	not hispanic or latino	female	white	1	17882	M1	N0	Stage IV	T3a	0	2024-03-10	Clear cell adenocarcinoma, NOS	no	No	yes	Radiation Therapy, NOS	0.920548	11.0129	6.82982	3.23675	0.083792	4.27306	5.46083	6.59509	3.4567	2.83596	4.50451	5.27609	0.0318186	6.30196	5.77849	7.22009	6.69266	6.07385	2.74917	4.29586	1.55905	6.08873	4.55429	3.71447	3.23237	0.751635	5.18133	1.80839
TCGA-A3-A8OV-01A-11R-A37O-07	tumor	TCGA-A3-A8OV	TCGA-KIRC	75	0	not hispanic or latino	male	black or african american	0	27526	MX	NX	Stage I	T1a	340	2024-03-10	Clear cell adenocarcinoma, NOS	no	No	no	Radiation Therapy, NOS	0.931507	11.0166	6.3363	4.15916	0.583519	5.6989	6.13941	7.77029	5.32581	2.32556	3.29996	5.16481	1.85671	6.77999	6.11299	5.64997	8.16098	4.17471	3.64144	4.33231	1.45112	7.01108	1.93433	3.24263	3.93982	0.277152	5.47473	2.72744
TCGA-B0-5080-01A-01R-1503-07	tumor	TCGA-B0-5080	TCGA-KIRC	63	342	not hispanic or latino	male	white	1	23052	M1	N0	Stage IV	T3a	0	2024-03-10	Clear cell adenocarcinoma, NOS	no	No	yes	Radiation Therapy, NOS	0.936986	11.0635	5.54815	1.72517	0.846393	4.79868	5.53984	5.70462	3.45837	2.56864	1.80744	3.58062	1.14958	5.68478	6.93688	7.69495	7.1657	5.36644	1.7264	3.44151	6.91698	1.95565	4.2667	2.03136	0.805292	0.828713	1.73825	3.68346
TCGA-BP-4352-01A-01R-1289-07	tumor	TCGA-BP-4352	TCGA-KIRC	74	344	not hispanic or latino	female	white	1	27253	M1	N0	Stage IV	T3b	0	2024-03-10	Clear cell adenocarcinoma, NOS	no	No	yes	Radiation Therapy, NOS	0.942466	11.7982	3.99798	1.19276	1.24653	3.13994	6.45845	7.63386	6.56134	1.48527	1.60298	1.66816	0.115033	7.95647	2.80081	9.81086	7.23469	3.12431	3.55892	1.90246	4.62028	0.906044	0.772055	1.94422	1.00389	0.0953168	1.8007	5.29127
TCGA-BP-4782-01A-02R-1420-07	tumor	TCGA-BP-4782	TCGA-KIRC	55	0	not reported	female	white	0	20102	M0	NX	Stage I	T1a	354	2024-03-10	Clear cell adenocarcinoma, NOS	no	No	no	Radiation Therapy, NOS	0.969863	10.7491	6.90721	4.16263	0.790772	3.41853	6.60706	7.29112	5.06299	3.12704	2.46493	5.2345	1.70221	5.71079	5.73989	7.92661	6.62817	5.66845	2.97898	4.60225	4.1174	4.73024	3.24775	2.96842	3.88351	0.931834	3.49784	5.23686
TCGA-DV-5569-01A-01R-1541-07	tumor	TCGA-DV-5569	TCGA-KIRC	29	0	not hispanic or latino	female	white	0	10698	M0	NX	Stage I	T1a	355	2024-03-10	Clear cell adenocarcinoma, NOS	yes	Not Reported	not reported	Radiation Therapy, NOS	0.972603	11.4883	6.45232	6.98011	0.758644	3.83352	6.87764	6.77735	2.10832	2.92657	3.26596	5.46608	1.85212	6.48473	5.57263	5.92691	6.73077	5.6339	2.898	3.98399	2.96811	5.23606	2.57954	3.45947	3.50139	0.338795	3.67639	4.35632
TCGA-T7-A92I-01A-11R-A37O-07	tumor	TCGA-T7-A92I	TCGA-KIRC	47	0	not hispanic or latino	female	black or african american	0	17331	MX	NX	Stage I	T1a	356	2024-03-10	Clear cell adenocarcinoma, NOS	no	No	no	Radiation Therapy, NOS	0.975342	2.37387	5.99913	4.61968	0.905043	2.77981	2.84091	4.9527	2.46155	5.16204	2.9755	5.07368	2.4193	4.91467	1.82932	9.48685	6.16876	6.55264	1.0937	1.11882	3.28749	5.49467	0.315682	4.07254	4.36418	3.04417	6.35449	2.10541
TCGA-B0-5081-01A-01R-1334-07	tumor	TCGA-B0-5081	TCGA-KIRC	79	362	not hispanic or latino	female	white	1	29219	M0	N0	Stage III	T3b	0	2024-03-10	Clear cell adenocarcinoma, NOS	no	No	not reported	Pharmaceutical Therapy, NOS	0.991781	9.83487	6.56489	3.95718	1.07984	5.45598	3.56888	6.40288	6.0761	2.64526	1.9358	2.65265	0.213005	6.77643	4.64161	6.56624	6.13679	4.99611	2.97343	4.32046	3.62584	2.9019	3.0434	1.72076	2.12988	0.900722	2.97023	3.41693
TCGA-6D-AA2E-01A-11R-A37O-07	tumor	TCGA-6D-AA2E	TCGA-KIRC	68	0	not hispanic or latino	female	black or african american	0	25043	MX	NX	Stage I	T1b	362	2024-03-10	Clear cell adenocarcinoma, NOS	no	No	no	Pharmaceutical Therapy, NOS	0.991781	3.3002	5.64875	4.84751	0.289008	2.82926	1.95039	5.32513	4.99225	5.35377	3.11157	4.07277	1.5901	4.82458	2.25148	7.68737	8.46592	5.01536	1.72469	1.4769	5.33389	5.54286	0.588709	2.82444	3.35061	2.02825	5.94036	2.55316
TCGA-B4-5377-01A-01R-1503-07	tumor	TCGA-B4-5377	TCGA-KIRC	68	0	not hispanic or latino	female	white	0	25115	M1	N0	Stage IV	T3	365	2024-03-10	Clear cell adenocarcinoma, NOS	no	No	no	Radiation Therapy, NOS	1	7.59565	6.02784	4.54188	0.971737	3.21815	6.44165	6.89562	3.70444	3.05228	5.16711	6.34287	2.72766	6.89922	4.35569	7.21375	5.69454	6.68168	2.83635	3.27804	3.97072	6.86495	3.38669	3.42016	4.57202	0.495491	5.04783	4.83978
TCGA-DV-A4VZ-01A-11R-A266-07	tumor	TCGA-DV-A4VZ	TCGA-KIRC	53	0	not hispanic or latino	male	black or african american	0	19560	MX	NX	Stage I	T1a	365	2024-03-10	Clear cell adenocarcinoma, NOS	no	No	no	Pharmaceutical Therapy, NOS	1	11.5202	2.44026	2.91361	1.62021	4.17108	5.34015	6.11436	6.74997	2.89255	1.09146	3.01287	2.20188	7.2933	8.72656	5.36992	6.40661	4.76669	0.80149	1.12055	2.41145	0.461214	1.42374	1.64316	1.77032	0.480265	1.71396	5.1247
TCGA-B0-4819-01A-01R-1277-07	tumor	TCGA-B0-4819	TCGA-KIRC	60	183	not hispanic or latino	female	white	1	22220	M1	NX	Stage IV	T3b	183	2024-03-10	Clear cell adenocarcinoma, NOS	no	No	not reported	Radiation Therapy, NOS	1.00274	9.7144	6.32753	5.46698	1.44917	4.37388	4.40045	4.79174	4.51928	3.41392	2.17198	2.19588	0.99429	6.90925	4.3577	5.41884	5.58246	5.20698	3.69684	5.05403	5.43785	2.50614	2.12918	2.02981	1.88362	0.919149	1.97225	4.06292
TCGA-AK-3465-01A-02R-1325-07	tumor	TCGA-AK-3465	TCGA-KIRC	71	0	not hispanic or latino	female	black or african american	0	26232	M0	NX	Stage I	T1b	369	2024-03-10	Clear cell adenocarcinoma, NOS	no	No	not reported	Pharmaceutical Therapy, NOS	1.01096	3.57889	1.88303	0.547647	1.83414	0.8292	2.47729	2.2966	2.50584	3.02377	2.93489	5.44234	2.34446	2.17485	2.77972	3.91977	5.49638	5.16643	0.771209	0.916324	4.44143	3.07629	1.22373	2.36182	1.72792	0.212756	6.98907	1.39731
TCGA-DV-5568-01A-01R-1541-07	tumor	TCGA-DV-5568	TCGA-KIRC	26	0	not hispanic or latino	male	white	0	9714	M0	NX	Stage I	T1a	370	2024-03-10	Clear cell adenocarcinoma, NOS	yes	Not Reported	not reported	Radiation Therapy, NOS	1.0137	11.8704	6.66252	5.84532	1.47555	6.19723	5.90806	6.64601	4.51309	3.69372	2.05457	3.24844	1.0092	5.99763	6.73748	8.18131	8.48733	5.39018	1.9172	3.40878	2.71002	4.18426	3.25632	2.47889	2.18075	0.351967	2.71675	3.47423
TCGA-BP-4349-01A-01R-1289-07	tumor	TCGA-BP-4349	TCGA-KIRC	68	0	not reported	female	white	0	24853	M0	NX	Stage I	T1a	372	2024-03-10	Clear cell adenocarcinoma, NOS	no	No	not reported	Radiation Therapy, NOS	1.01918	11.2995	4.66176	1.01927	1.2561	3.5272	4.78341	7.3787	6.78083	2.78063	2.40237	4.46051	1.51566	6.33827	6.1318	6.5025	6.88628	6.39276	2.2731	3.54524	2.76884	5.23413	3.48244	2.16899	0.490057	0.613626	3.31429	2.68997
TCGA-CZ-5986-01A-11R-1672-07	tumor	TCGA-CZ-5986	TCGA-KIRC	61	0	not reported	male	white	0	22456	M0	N0	Stage I	T1	373	2024-03-10	Clear cell adenocarcinoma, NOS	no	No	no	Radiation Therapy, NOS	1.02192	6.40532	5.68013	3.97671	0.80554	2.12048	7.73711	6.18008	4.74904	1.90146	4.41278	5.89434	3.01541	4.56221	4.77119	5.85143	7.66821	5.44664	1.87314	3.7442	1.34585	6.19058	3.81973	4.24279	3.83968	0.558366	3.28859	6.44433
TCGA-BP-4756-01A-01R-1289-07	tumor	TCGA-BP-4756	TCGA-KIRC	62	0	not reported	female	asian	0	23001	M0	N0	Stage I	T1b	374	2024-03-10	Clear cell adenocarcinoma, NOS	no	No	not reported	Radiation Therapy, NOS	1.02466	6.36017	5.48009	3.40575	1.37679	2.64326	3.85126	5.43913	3.65356	3.89233	5.33676	5.87795	2.32444	5.61714	2.72227	5.65531	6.98041	6.3173	2.52015	1.57352	1.10742	5.90643	0.94875	4.1597	2.53448	0.971737	6.71179	3.47029
TCGA-BP-4353-01A-02R-1289-07	tumor	TCGA-BP-4353	TCGA-KIRC	61	375	not reported	male	white	1	22415	M0	N0	Stage I	T1	0	2024-03-10	Clear cell adenocarcinoma, NOS	yes	Not Reported	not reported	Radiation Therapy, NOS	1.0274	10.0906	6.35054	3.82617	0.589955	5.0182	5.88116	6.7339	3.81169	2.67102	2.26264	4.13873	0.941557	5.55433	5.16656	7.04443	6.92867	5.88326	3.11643	4.65923	2.24279	2.46014	4.37675	2.21493	1.78998	0.644133	3.30504	2.61032
TCGA-3Z-A93Z-01A-11R-A37O-07	tumor	TCGA-3Z-A93Z	TCGA-KIRC	69	0	not hispanic or latino	male	black or african american	0	25205	M0	N0	Stage I	T1a	385	2024-03-10	Clear cell adenocarcinoma, NOS	no	No	no	Radiation Therapy, NOS	1.05479	11.8138	4.78486	1.96381	0.874522	6.32151	5.20419	6.81713	5.97995	2.98943	2.71877	3.40009	1.58207	6.70621	6.62756	7.20404	6.93362	6.20685	2.75862	4.1252	5.13642	5.15581	3.07151	2.05454	3.04778	0.360645	2.58691	4.44518
TCGA-CZ-5470-01A-01R-1503-07	tumor	TCGA-CZ-5470	TCGA-KIRC	72	0	not reported	female	not reported	0	26494	M0	N0	Stage II	T2	386	2024-03-10	Clear cell adenocarcinoma, NOS	no	No	not reported	Pharmaceutical Therapy, NOS	1.05753	10.8666	7.73882	3.81795	0.768248	5.7708	5.34258	5.31375	3.83885	2.90856	2.15361	3.49719	0.932061	5.97788	5.21781	5.28185	9.00471	7.10973	2.64612	3.83384	1.35479	4.98665	2.4392	2.10212	1.74175	0.387583	3.45291	3.59692
TCGA-BP-4768-01A-01R-1289-07	tumor	TCGA-BP-4768	TCGA-KIRC	72	0	not reported	female	white	0	26474	M0	N0	Stage I	T1a	400	2024-03-10	Clear cell adenocarcinoma, NOS	no	No	not reported	Pharmaceutical Therapy, NOS	1.09589	10.7589	6.11449	4.9752	0.61155	4.55012	6.18374	6.80975	4.59493	1.80843	2.26861	4.87013	2.36463	5.46972	4.80407	7.84668	7.19857	3.78387	2.81717	1.1137	0.121811	5.09572	2.4926	2.39163	2.64962	0.450169	3.46685	4.9639
TCGA-BP-5187-01A-01R-1426-07	tumor	TCGA-BP-5187	TCGA-KIRC	54	0	not reported	male	white	0	19999	M0	NX	Stage I	T1a	406	2024-03-10	Clear cell adenocarcinoma, NOS	no	No	not reported	Pharmaceutical Therapy, NOS	1.11233	10.8074	3.98546	3.31615	0.574344	4.37068	5.16192	6.06047	3.67309	1.7357	1.83895	4.84496	1.99512	4.82099	6.07103	7.42059	7.85341	6.09858	1.08073	3.14302	4.07895	4.38134	3.04135	1.89391	2.26858	0.735782	3.35274	3.93869
TCGA-BP-5194-01A-02R-1426-07	tumor	TCGA-BP-5194	TCGA-KIRC	39	0	not reported	male	white	0	14551	M0	NX	Stage I	T1a	408	2024-03-10	Clear cell adenocarcinoma, NOS	no	No	not reported	Radiation Therapy, NOS	1.11781	11.1578	5.38211	3.97364	0.168514	3.79765	5.26622	6.68179	4.31307	2.21104	2.66423	5.69091	0.343124	5.28839	7.04965	6.63841	6.7363	6.01696	2.29795	3.97646	1.27602	5.45573	3.69903	2.56054	1.72469	0.698307	4.63965	3.42621
TCGA-BP-4776-01A-01R-1289-07	tumor	TCGA-BP-4776	TCGA-KIRC	52	0	not reported	male	white	0	19143	M0	NX	Stage I	T1a	411	2024-03-10	Clear cell adenocarcinoma, NOS	no	No	not reported	Pharmaceutical Therapy, NOS	1.12603	11.546	4.8976	2.22694	1.00072	5.40119	5.64131	6.25441	6.0205	2.56245	2.66966	3.90248	1.26406	5.73777	7.23348	6.89637	6.64644	5.8615	1.55208	4.14291	2.96704	4.76797	2.59694	2.35033	1.60871	0.39605	3.70484	2.52148
TCGA-B8-A8YJ-01A-13R-A39I-07	tumor	TCGA-B8-A8YJ	TCGA-KIRC	60	0	not reported	female	black or african american	0	21994	MX	NX	Stage I	T1b	431	2024-03-10	Clear cell adenocarcinoma, NOS	no	No	no	Radiation Therapy, NOS	1.18082	8.89328	4.70297	4.70963	1.24805	3.84656	5.26848	6.015	4.12991	3.01979	2.47199	3.83878	0.477366	6.31384	5.1493	7.5877	6.44748	7.09558	4.01211	4.15526	5.71467	3.63628	3.5337	2.46132	2.53324	1.10454	2.10236	2.82648
TCGA-CJ-4638-01A-02R-1325-07	tumor	TCGA-CJ-4638	TCGA-KIRC	46	431	not hispanic or latino	female	white	1	17110	M1	N1	Stage IV	T3a	0	2024-03-10	Clear cell adenocarcinoma, NOS	no	No	yes	Pharmaceutical Therapy, NOS	1.18082	11.6122	4.85601	2.42948	0.592541	2.45215	4.78013	6.33007	4.47772	1.84012	3.2652	3.44369	0.688762	5.7037	3.44532	4.64957	6.9251	5.98084	1.92026	2.00454	2.29528	5.74579	0.793688	1.79552	0.726221	0.384713	4.89676	4.77207
TCGA-BP-4970-01A-01R-1334-07	tumor	TCGA-BP-4970	TCGA-KIRC	44	0	not reported	male	asian	0	16228	M0	N1	Stage III	T1a	433	2024-03-10	Clear cell adenocarcinoma, NOS	no	No	not reported	Radiation Therapy, NOS	1.1863	10.5728	6.62306	3.11645	0.52085	5.07849	6.48069	6.3794	4.28766	2.82631	2.47884	4.2636	1.67658	6.53617	5.34155	7.35014	6.7068	6.71437	2.05388	4.00274	6.02485	3.3389	3.17755	2.09322	3.70361	0.537644	2.68809	5.00806
TCGA-B8-5553-01A-01R-1541-07	tumor	TCGA-B8-5553	TCGA-KIRC	67	0	not hispanic or latino	female	white	0	24729	M0	N0	Stage I	T1b	435	2024-03-10	Clear cell adenocarcinoma, NOS	no	No	not reported	Radiation Therapy, NOS	1.19178	11.2774	6.2429	2.77526	0.387583	3.26476	6.9096	6.77431	4.22621	3.06311	3.20661	5.18114	2.17057	5.57316	6.36405	6.29673	7.175	6.93894	2.68399	4.03304	1.76405	5.38807	3.95162	3.3914	3.16615	0.479334	4.21367	3.93501
TCGA-CZ-5987-01A-11R-1672-07	tumor	TCGA-CZ-5987	TCGA-KIRC	60	445	not hispanic or latino	male	white	1	21928	M1	NX	Stage IV	T3b	0	2024-03-10	Clear cell adenocarcinoma, NOS	no	No	yes	Radiation Therapy, NOS	1.21918	11.447	6.42991	5.27806	0.484602	5.35124	6.0997	6.68493	3.87112	2.25242	3.24603	3.31221	1.18371	6.50937	4.13745	8.0933	5.4145	2.94808	1.40991	3.54321	0.793272	5.05928	1.53336	1.28676	3.42865	0.174406	3.48877	4.73449
TCGA-CZ-4861-01A-01R-1305-07	tumor	TCGA-CZ-4861	TCGA-KIRC	63	446	not reported	male	white	1	23053	M0	NX	Stage II	T2	0	2024-03-10	Clear cell adenocarcinoma, NOS	no	No	no	Pharmaceutical Therapy, NOS	1.22192	10.2882	7.46047	4.93399	0.96547	6.06514	6.53279	5.93164	3.72204	2.59653	2.24835	4.32835	0.572502	6.67545	3.54206	5.52576	7.14068	4.4487	4.39747	3.17258	1.59441	3.90509	2.41919	2.14045	2.43595	0.66948	2.71578	4.14031
TCGA-BP-4977-01A-01R-1334-07	tumor	TCGA-BP-4977	TCGA-KIRC	57	0	not reported	male	white	0	20950	M0	NX	Stage I	T1b	454	2024-03-10	Clear cell adenocarcinoma, NOS	no	No	not reported	Pharmaceutical Therapy, NOS	1.24384	10.95	6.13545	3.80723	0.604261	6.10768	5.45635	8.16088	5.75524	2.0091	2.66061	4.53544	0.0308304	5.60221	4.96549	6.6467	7.66295	4.86776	2.44225	2.13416	1.78756	4.36541	2.96331	2.11946	1.81799	0.936666	4.32744	4.47961
TCGA-B0-4823-01A-02R-1420-07	tumor	TCGA-B0-4823	TCGA-KIRC	88	454	not hispanic or latino	male	white	1	32290	M0	N0	Stage I	T1a	0	2024-03-10	Clear cell adenocarcinoma, NOS	no	No	not reported	Radiation Therapy, NOS	1.24384	11.5258	6.86718	5.14585	0.934479	4.53048	6.32049	6.28306	3.68219	2.20267	1.47928	4.20264	1.17274	5.9225	5.40887	6.45901	7.32712	6.35182	2.92043	3.19383	5.0279	3.08226	3.3646	2.14578	2.82055	0.582652	3.17838	3.97981
TCGA-B0-5092-01A-01R-1420-07	tumor	TCGA-B0-5092	TCGA-KIRC	53	459	not hispanic or latino	female	white	1	19611	M1	N0	Stage IV	T1a	0	2024-03-10	Clear cell adenocarcinoma, NOS	no	No	not reported	Pharmaceutical Therapy, NOS	1.25753	11.2112	5.93706	3.05447	1.07635	5.4305	5.31256	6.29081	5.88252	2.83463	3.20072	2.94017	0.538836	7.13549	5.40646	6.85896	6.74877	5.99892	2.74773	4.43586	2.2412	4.78937	2.57301	2.18288	0.725349	0.74528	2.3797	3.79964
TCGA-BP-4335-01A-01R-1289-07	tumor	TCGA-BP-4335	TCGA-KIRC	65	475	not reported	female	white	1	23860	M1	N0	Stage IV	T3a	0	2024-03-10	Clear cell adenocarcinoma, NOS	no	No	yes	Radiation Therapy, NOS	1.30137	10.6534	4.91558	2.70869	0.901494	4.82418	4.40428	6.45305	5.37784	2.32596	2.12819	3.77914	0.701061	6.21834	5.59595	6.26957	6.92071	4.60704	2.08079	3.12189	3.25161	4.50041	2.78992	2.40351	2.01621	0.552771	3.67652	3.31962
TCGA-B0-4810-01A-01R-1503-07	tumor	TCGA-B0-4810	TCGA-KIRC	47	478	not hispanic or latino	male	white	1	17402	M0	N1	Stage III	T3a	0	2024-03-10	Clear cell adenocarcinoma, NOS	no	No	no	Pharmaceutical Therapy, NOS	1.30959	11.681	6.82977	3.95927	1.26796	4.88141	5.93071	7.8687	5.01109	2.91186	1.9644	3.74762	1.55518	6.88475	6.24388	9.05538	7.12959	6.28698	3.47699	6.02078	4.3401	4.53245	3.59491	3.30505	2.1354	0.729618	3.41233	3.58396
TCGA-B0-5694-01A-11R-1541-07	tumor	TCGA-B0-5694	TCGA-KIRC	71	480	not hispanic or latino	male	white	1	26060	M0	N0	Stage III	T3a	0	2024-03-10	Clear cell adenocarcinoma, NOS	yes	Not Reported	yes	Pharmaceutical Therapy, NOS	1.31507	11.2782	6.5277	2.9698	0.325732	5.09695	4.94562	6.17873	3.57149	2.7287	2.54305	4.72726	1.7347	5.22414	5.84836	7.19958	7.2038	4.73807	1.95799	4.39204	2.09518	4.57042	4.06685	2.59665	2.05235	0.512277	4.9142	2.24926
TCGA-BP-4787-01A-01R-1305-07	tumor	TCGA-BP-4787	TCGA-KIRC	59	480	not reported	female	white	1	21697	M1	N0	Stage IV	T3a	0	2024-03-10	Clear cell adenocarcinoma, NOS	no	No	no	Radiation Therapy, NOS	1.31507	11.0549	7.27679	4.21008	0.563841	6.37697	5.76071	7.3643	4.90276	4.22843	1.96964	3.5566	0.0486547	7.10166	4.71596	8.64634	6.99177	4.4844	3.59005	2.68634	6.65533	3.00818	2.75781	2.53901	3.60649	0.656542	2.48324	4.89684
TCGA-B0-5099-01A-01R-1420-07	tumor	TCGA-B0-5099	TCGA-KIRC	88	485	not hispanic or latino	female	white	1	32364	M0	NX	Stage III	T3b	0	2024-03-10	Clear cell adenocarcinoma, NOS	no	No	not reported	Radiation Therapy, NOS	1.32877	10.5937	3.36529	2.80974	1.93263	5.27019	7.37855	6.48892	4.65901	2.19591	2.23698	4.63347	0.0618453	5.99587	6.29253	7.83966	7.15486	5.45978	1.22256	2.53633	0.75292	5.85127	2.40463	2.96103	2.86301	0.410884	4.42876	4.30658
TCGA-B8-A7U6-01A-12R-A37O-07	tumor	TCGA-B8-A7U6	TCGA-KIRC	54	0	not hispanic or latino	female	black or african american	0	19803	MX	NX	Stage I	T1a	495	2024-03-10	Clear cell adenocarcinoma, NOS	no	No	no	Pharmaceutical Therapy, NOS	1.35616	11.8186	5.56388	4.40187	2.39673	4.5286	6.61987	7.39921	5.89253	2.30138	2.6255	5.02711	1.05922	6.71264	7.00724	7.53704	7.00119	5.97222	3.41458	4.07664	2.35109	5.1202	3.02329	2.71189	1.52497	0.413594	3.88407	3.19374
TCGA-BP-4992-01A-01R-1334-07	tumor	TCGA-BP-4992	TCGA-KIRC	66	0	not reported	male	white	0	24438	M0	NX	Stage I	T1b	501	2024-03-10	Clear cell adenocarcinoma, NOS	no	No	not reported	Radiation Therapy, NOS	1.3726	10.7902	4.57555	2.18495	2.62882	5.41777	4.53425	7.85847	5.68621	2.21515	1.33851	1.1147	1.09051	6.28981	3.91249	6.72048	4.56615	2.76515	2.29434	4.18322	0.517024	3.05747	1.42169	1.79094	2.70593	0.358846	1.55439	3.63147
TCGA-B8-5546-01A-01R-1541-07	tumor	TCGA-B8-5546	TCGA-KIRC	38	0	not hispanic or latino	female	black or african american	0	14113	M0	N0	Stage I	T1b	505	2024-03-10	Clear cell adenocarcinoma, NOS	no	No	not reported	Pharmaceutical Therapy, NOS	1.38356	4.45357	4.32618	0.827494	1.10353	1.54483	3.48886	3.9851	2.59357	4.41739	3.72311	4.9143	2.31339	2.55655	4.14384	7.49998	9.54522	6.61223	0.748633	1.98481	2.30591	6.06393	1.74028	4.13464	3.55732	2.72467	5.51977	4.37557
TCGA-B2-A4SR-01A-11R-A266-07	tumor	TCGA-B2-A4SR	TCGA-KIRC	61	0	not hispanic or latino	male	black or african american	0	22637	M0	NX	Stage II	T2a	507	2024-03-10	Clear cell adenocarcinoma, NOS	no	No	yes	Radiation Therapy, NOS	1.38904	11.0367	5.03507	3.21971	0.964362	4.52601	7.33919	7.679	6.51833	2.75166	3.13795	5.10398	0.139469	6.17419	6.7763	6.34125	6.70774	5.86205	2.98381	4.15071	1.88799	5.13534	3.86363	2.85034	2.75007	0.558855	3.52234	4.14654
TCGA-B0-4818-01A-01R-1503-07	tumor	TCGA-B0-4818	TCGA-KIRC	68	510	not hispanic or latino	female	white	1	24853	M0	NX	Stage II	T2	0	2024-03-10	Clear cell adenocarcinoma, NOS	no	No	not reported	Pharmaceutical Therapy, NOS	1.39726	12.2256	4.97034	1.26622	1.01457	3.42085	4.93387	6.97551	5.57964	3.63433	2.90192	5.26574	0.0371713	6.4739	5.94768	6.11887	6.7538	6.54219	2.64736	4.68682	0.430392	6.44691	3.0777	3.37669	2.19576	0.781989	3.26108	2.91757
TCGA-B8-4146-01B-11R-1672-07	tumor	TCGA-B8-4146	TCGA-KIRC	41	0	not hispanic or latino	female	white	0	15063	M0	NX	Stage I	T1b	511	2024-03-10	Clear cell adenocarcinoma, NOS	no	No	no	Pharmaceutical Therapy, NOS	1.4	9.05639	4.98541	3.22225	0.306612	2.39273	7.5802	5.03953	3.61981	1.69006	3.43177	7.09563	3.87135	4.26694	3.11626	2.86362	5.05117	5.26021	1.82448	4.50897	0.282499	6.20919	4.31877	4.05416	2.93119	0.385376	1.69287	3.56989
TCGA-B8-4619-01A-02R-1325-07	tumor	TCGA-B8-4619	TCGA-KIRC	58	0	not hispanic or latino	male	white	0	21206	M0	N0	Stage I	T1a	523	2024-03-10	Clear cell adenocarcinoma, NOS	no	No	no	Pharmaceutical Therapy, NOS	1.43288	4.25724	2.12608	0.644041	1.56257	1.12677	1.38902	3.83957	4.11433	3.15944	3.24904	5.4512	2.56199	2.54028	3.69196	3.88408	4.25223	7.33622	0.858777	1.36008	4.10189	0.418136	1.59469	1.98444	0.913416	0.247441	6.26122	1.02467
TCGA-EU-5904-01A-11R-1672-07	tumor	TCGA-EU-5904	TCGA-KIRC	47	0	not reported	female	white	0	17468	M0	NX	Stage I	T1	551	2024-03-10	Clear cell adenocarcinoma, NOS	no	No	not reported	Radiation Therapy, NOS	1.50959	11.5375	4.48354	2.89747	0.363564	3.52728	5.41668	6.54353	4.99061	2.68789	2.58792	5.54872	2.05922	5.70214	6.16596	6.35839	7.19141	6.45075	2.43944	3.15614	2.19465	6.54713	3.90318	3.15803	1.74205	0.920751	3.71526	3.59803
TCGA-CJ-5681-01A-11R-1541-07	tumor	TCGA-CJ-5681	TCGA-KIRC	44	552	not hispanic or latino	female	white	1	16121	M1	NX	Stage IV	T3a	0	2024-03-10	Clear cell adenocarcinoma, NOS	no	No	yes	Pharmaceutical Therapy, NOS	1.51233	5.56688	4.65134	2.2154	2.07224	2.54745	6.1288	4.7698	2.1307	2.6778	6.60407	6.96174	0.0343566	3.94894	4.61139	7.76803	8.95795	4.65791	2.08025	1.63362	0.897318	6.49588	1.82452	7.64119	4.5861	2.2817	4.2358	4.59436
TCGA-A3-3352-01A-01R-0864-07	tumor	TCGA-A3-3352	TCGA-KIRC	74	561	not hispanic or latino	male	white	1	'--	M0	N0	Stage III	T3a	0	2024-03-10	Clear cell adenocarcinoma, NOS	no	No	no	Pharmaceutical Therapy, NOS	1.53699	10.1113	5.27048	3.84823	1.09741	5.17528	4.36081	7.6403	6.67016	2.49239	3.49874	5.28588	2.70478	6.44563	5.83447	7.76131	6.09826	5.58419	2.92079	4.50927	2.17789	7.05682	3.26149	2.74459	0.275841	0.440633	4.06805	2.52118
TCGA-CZ-5455-01A-01R-1503-07	tumor	TCGA-CZ-5455	TCGA-KIRC	63	561	not hispanic or latino	male	white	1	23150	M1	NX	Stage IV	T3b	0	2024-03-10	Clear cell adenocarcinoma, NOS	no	No	not reported	Radiation Therapy, NOS	1.53699	10.5912	7.1393	4.63287	0.923187	5.34435	6.42966	6.14456	4.73395	2.89171	2.62305	4.13295	2.1933	6.28495	5.64697	7.04435	6.95169	6.60502	3.65619	4.90344	1.50233	5.34017	4.00104	3.14654	1.28836	0.394734	4.12979	3.4362
TCGA-BP-4340-01A-01R-1289-07	tumor	TCGA-BP-4340	TCGA-KIRC	70	562	not reported	female	white	1	25752	M0	N0	Stage I	T1b	0	2024-03-10	Clear cell adenocarcinoma, NOS	no	No	not reported	Pharmaceutical Therapy, NOS	1.53973	9.39335	4.32286	4.08503	0.700262	2.05714	4.07084	6.53572	4.23782	4.5021	5.16001	6.74542	2.84748	6.22504	5.17928	5.31395	7.94197	5.65777	2.53645	3.15534	0.217107	6.6542	2.04177	4.09089	3.4816	0.592445	5.48579	4.29683
TCGA-B0-5088-01A-01R-1334-07	tumor	TCGA-B0-5088	TCGA-KIRC	53	563	not hispanic or latino	male	white	1	19677	M0	N0	Stage I	T1b	0	2024-03-10	Clear cell adenocarcinoma, NOS	yes	Not Reported	not reported	Radiation Therapy, NOS	1.54247	10.263	6.50619	5.6444	1.04684	4.94294	4.84882	6.6412	6.64174	3.12449	3.26305	4.13954	0.941332	6.08204	6.4086	5.73692	7.5061	6.07124	3.085	3.76757	3.32823	5.13009	2.68208	1.90885	1.91039	0.368265	1.75899	4.00689
TCGA-BP-5000-01A-01R-1334-07	tumor	TCGA-BP-5000	TCGA-KIRC	40	0	not reported	male	white	0	14868	M0	NX	Stage I	T1b	563	2024-03-10	Clear cell adenocarcinoma, NOS	no	No	not reported	Radiation Therapy, NOS	1.54247	11.0685	5.68669	2.72482	0.806613	4.67356	4.28308	6.49677	4.76413	2.37025	2.2618	3.19516	0.555816	6.27718	5.88156	7.69943	6.36395	5.42129	1.15134	3.25627	3.29138	4.31372	2.44504	2.32349	1.14489	0.493032	2.95088	3.02
TCGA-A3-3380-01A-01R-0864-07	tumor	TCGA-A3-3380	TCGA-KIRC	54	0	hispanic or latino	male	not reported	0	19828	M0	N0	Stage I	T1	567	2024-03-10	Clear cell adenocarcinoma, NOS	no	No	not reported	Radiation Therapy, NOS	1.55342	10.6661	5.1993	3.58859	1.12803	4.85917	6.04033	7.75358	5.43068	2.22555	1.61636	4.88374	1.83419	5.32811	5.82245	5.94066	6.85163	5.93062	2.323	4.32433	4.63092	4.48767	3.09028	2.23364	3.00655	0.742265	3.43608	2.31057
TCGA-CW-6097-01A-11R-1672-07	tumor	TCGA-CW-6097	TCGA-KIRC	32	571	not reported	male	white	1	11701	M0	NX	Stage III	T3a	0	2024-03-10	Clear cell adenocarcinoma, NOS	no	No	not reported	Pharmaceutical Therapy, NOS	1.56438	7.89323	6.78394	4.60744	1.46059	5.24501	6.76759	6.05993	3.37173	3.00232	3.19587	3.93798	0.544881	6.46453	3.83725	9.0434	5.81426	5.16564	3.54546	4.50557	6.83823	3.85051	3.03596	2.80729	3.22313	0.823423	1.7649	6.04786
TCGA-CJ-4923-01A-01R-1426-07	tumor	TCGA-CJ-4923	TCGA-KIRC	63	572	not hispanic or latino	female	white	1	23353	M1	NX	Stage IV	T3a	0	2024-03-10	Clear cell adenocarcinoma, NOS	no	No	yes	Pharmaceutical Therapy, NOS	1.56712	11.6084	6.328	4.03369	3.30279	5.89487	5.17128	7.44518	4.5832	2.83483	1.9753	3.02862	0.432104	6.89002	5.63131	7.47749	7.0232	5.06906	3.09935	4.73088	5.26851	4.46231	2.83259	2.08083	2.903	0.807437	2.05599	3.81376
TCGA-CJ-5678-01A-11R-1541-07	tumor	TCGA-CJ-5678	TCGA-KIRC	62	574	not hispanic or latino	male	black or african american	1	22944	M1	N0	Stage IV	T2b	0	2024-03-10	Clear cell adenocarcinoma, NOS	no	No	no	Radiation Therapy, NOS	1.5726	10.4441	7.97717	5.34377	0.692516	7.02831	4.1728	6.05902	4.61967	3.17911	2.91816	4.04015	1.3916	7.5377	5.64371	6.47702	6.19667	4.34176	2.07704	4.73148	0.352759	4.85698	2.42019	2.14571	1.49692	0.519441	4.04457	2.81535
TCGA-A3-3382-01A-02R-1325-07	tumor	TCGA-A3-3382	TCGA-KIRC	69	0	not reported	male	white	0	25207	M0	NX	Stage I	T1b	574	2024-03-10	Clear cell adenocarcinoma, NOS	no	No	not reported	Radiation Therapy, NOS	1.5726	10.9723	5.8672	4.12144	1.22669	4.17922	7.53142	7.7959	5.2226	2.61393	2.20439	3.81542	2.30197	6.70924	4.84563	7.81065	8.19986	5.19146	2.67839	3.16948	1.95211	3.97861	4.61425	2.07639	2.42248	0.838185	2.02694	4.98138
TCGA-B0-4697-01A-01R-1277-07	tumor	TCGA-B0-4697	TCGA-KIRC	46	578	not hispanic or latino	female	white	1	16844	M1	NX	Stage IV	T3b	0	2024-03-10	Clear cell adenocarcinoma, NOS	no	No	not reported	Radiation Therapy, NOS	1.58356	10.4033	5.46345	3.28426	1.2408	3.96361	4.28741	5.73646	4.03829	2.57747	1.52532	1.94276	0.332737	6.60363	4.92094	6.61956	5.62788	5.0549	3.15381	4.95387	3.20138	1.4577	2.05651	1.70978	0.928655	0.565305	2.04932	1.59245
TCGA-B0-5109-01A-02R-1420-07	tumor	TCGA-B0-5109	TCGA-KIRC	69	587	not hispanic or latino	male	white	1	25428	M0	N1	Stage III	T3b	0	2024-03-10	Clear cell adenocarcinoma, NOS	no	No	no	Radiation Therapy, NOS	1.60822	6.45389	4.50489	2.77191	2.00065	5.84529	5.39345	3.85687	3.58639	3.99937	0.910195	2.67579	1.17262	5.83458	4.83293	8.80387	6.37977	3.84705	3.38787	7.03771	5.67903	3.19903	1.88432	1.91453	5.35229	0.70982	2.22925	5.07727
TCGA-B0-4707-01A-01R-1277-07	tumor	TCGA-B0-4707	TCGA-KIRC	63	600	not hispanic or latino	male	white	1	23322	M0	NX	Stage III	T3a	0	2024-03-10	Clear cell adenocarcinoma, NOS	no	No	not reported	Radiation Therapy, NOS	1.64384	11.084	2.31017	1.14117	0.483261	4.94842	5.75268	7.51744	5.39609	3.54666	1.98976	2.23732	0.19131	4.99621	3.52047	6.2637	6.16005	5.42796	1.06798	3.45623	4.25379	4.32312	1.05839	1.25689	2.07139	0.31371	1.91987	5.91447
TCGA-BP-5198-01A-01R-1426-07	tumor	TCGA-BP-5198	TCGA-KIRC	72	0	not reported	male	white	0	26360	M0	N0	Stage III	T3b	603	2024-03-10	Clear cell adenocarcinoma, NOS	no	No	not reported	Radiation Therapy, NOS	1.65205	10.5515	6.50638	6.69604	0.61306	4.8573	6.02315	7.61873	3.85673	2.4204	1.99989	3.5472	0.797013	6.21752	4.18109	8.50946	6.20698	5.39605	2.78119	4.02567	5.32838	4.33574	3.01635	2.15036	2.93559	0.947704	3.36006	4.13001
TCGA-MM-A564-01A-11R-A266-07	tumor	TCGA-MM-A564	TCGA-KIRC	68	0	not hispanic or latino	male	black or african american	0	24916	MX	NX	Stage II	T2a	607	2024-03-10	Clear cell adenocarcinoma, NOS	no	No	no	Radiation Therapy, NOS	1.66301	11.0216	4.75391	1.28363	0.488001	6.32855	5.03719	6.77852	3.82664	2.46234	1.57643	3.38585	1.09133	4.18544	6.28179	8.25543	9.16963	5.09937	2.66457	4.52332	2.04033	2.30903	3.62657	1.46832	0.15056	0.678613	1.11437	2.01603
TCGA-A3-3387-01A-01R-1541-07	tumor	TCGA-A3-3387	TCGA-KIRC	49	0	not hispanic or latino	male	white	0	17920	M0	N0	Stage I	T1a	617	2024-03-10	Clear cell adenocarcinoma, NOS	no	No	not reported	Pharmaceutical Therapy, NOS	1.69041	10.4262	7.37738	3.77309	0.812786	5.32889	5.61895	6.91822	5.44293	3.15771	3.17297	3.56814	1.18979	6.38949	4.91613	6.63691	8.31406	5.25207	2.84615	3.44215	5.2444	3.89082	3.96673	1.80851	1.96159	1.22583	3.25403	4.77368
TCGA-G6-A8L6-01A-11R-A37O-07	tumor	TCGA-G6-A8L6	TCGA-KIRC	55	313	not hispanic or latino	male	black or african american	1	20306	MX	NX	Stage IV	T2a	305	2024-03-10	Clear cell adenocarcinoma, NOS	no	No	no	Radiation Therapy, NOS	1.69315	12.2748	6.11086	3.01855	0.994218	6.52427	4.36554	8.14696	5.93901	2.45828	1.71629	4.03748	0.637564	6.53382	6.83963	8.13621	8.28754	5.6262	3.51482	4.40402	0.179511	4.34579	3.76223	1.84515	0.53963	0.461005	4.56012	3.92427
TCGA-BP-4795-01A-02R-1420-07	tumor	TCGA-BP-4795	TCGA-KIRC	74	0	not reported	female	white	0	27162	M0	N0	Stage I	T1a	620	2024-03-10	Clear cell adenocarcinoma, NOS	yes	Not Reported	no	Radiation Therapy, NOS	1.69863	9.00775	4.67997	1.61965	0.808673	3.82403	5.96962	5.39673	3.17077	3.808	2.01553	4.32613	2.03118	4.99997	8.3811	6.92687	6.4957	7.28409	2.10712	4.64086	7.7827	0.990882	3.61497	2.13553	1.67057	1.35473	3.32674	5.17351
TCGA-A3-3378-01A-02R-1325-07	tumor	TCGA-A3-3378	TCGA-KIRC	60	0	not hispanic or latino	male	white	0	22090	M0	N0	Stage I	T1	630	2024-03-10	Clear cell adenocarcinoma, NOS	no	No	not reported	Radiation Therapy, NOS	1.72603	10.2208	6.14628	4.70066	0.92964	4.82925	7.05034	6.81718	4.19726	2.72288	2.58991	3.56556	1.49687	7.06494	3.85637	7.87907	5.93259	3.78187	4.40406	3.26482	1.74747	4.85186	2.90879	3.70347	2.84824	0.470615	3.18774	2.73383
TCGA-B0-5075-01A-01R-1334-07	tumor	TCGA-B0-5075	TCGA-KIRC	77	637	not hispanic or latino	female	white	1	28205	M0	N0	Stage III	T3a	0	2024-03-10	Clear cell adenocarcinoma, NOS	no	No	not reported	Pharmaceutical Therapy, NOS	1.74521	9.04599	7.72382	5.89283	0.857742	3.01189	5.68998	5.69165	4.67072	2.60983	2.91516	4.74433	0.942683	5.68792	3.64798	3.779	6.61827	5.16215	3.92374	1.87645	0.164658	4.90427	2.64083	2.34147	2.19651	0.374288	3.00518	6.30302
TCGA-B2-4101-01A-02R-1277-07	tumor	TCGA-B2-4101	TCGA-KIRC	52	0	not hispanic or latino	male	white	0	19059	M0	NX	Stage II	T2a	648	2024-03-10	Clear cell adenocarcinoma, NOS	no	No	no	Pharmaceutical Therapy, NOS	1.77534	9.8313	5.30226	2.54231	0.741489	6.1048	5.79327	7.17775	5.50609	3.1137	2.91751	4.67358	1.50711	5.64782	4.71966	7.15501	7.2438	4.87767	3.38735	4.80894	2.50752	4.86441	4.15682	2.47483	2.18101	0.679424	3.90977	3.50461
TCGA-B2-5641-01A-01R-1541-07	tumor	TCGA-B2-5641	TCGA-KIRC	79	0	not hispanic or latino	male	white	0	28953	M0	N0	Stage I	T1a	656	2024-03-10	Clear cell adenocarcinoma, NOS	no	No	no	Pharmaceutical Therapy, NOS	1.79726	10.4965	7.41671	4.615	2.38034	4.8326	6.85013	6.27398	3.82404	3.70539	3.67679	4.29135	0.0094905	6.92059	4.97722	8.37577	7.11485	5.07528	2.34869	3.66389	1.86912	5.29315	3.03258	2.75455	3.51085	0.57124	3.79068	5.53033
TCGA-CZ-5461-01A-01R-1503-07	tumor	TCGA-CZ-5461	TCGA-KIRC	52	330	not hispanic or latino	male	white	1	19030	M1	NX	Stage IV	T1b	330	2024-03-10	Clear cell adenocarcinoma, NOS	no	No	yes	Radiation Therapy, NOS	1.80822	11.1639	6.56809	3.65236	0.334911	5.39335	6.15756	6.72991	5.11002	2.43357	1.66526	3.91913	2.17252	6.21671	4.59845	8.08911	7.27782	5.18218	1.67852	2.52047	3.45711	4.90399	3.49214	1.32256	2.03991	0.748976	1.56789	4.28254
TCGA-CZ-5463-01A-01R-1503-07	tumor	TCGA-CZ-5463	TCGA-KIRC	76	0	not reported	male	white	0	27911	M0	NX	Stage II	T2	662	2024-03-10	Clear cell adenocarcinoma, NOS	no	No	not reported	Radiation Therapy, NOS	1.8137	9.7694	5.86506	4.63286	0.770449	4.94519	7.01434	6.6221	4.45458	1.74855	3.50987	5.03237	3.52458	5.7029	4.06674	4.9449	7.61077	3.74968	2.03963	2.5675	0.108357	6.14617	3.00917	4.2069	1.80215	1.18872	3.82916	4.6269
TCGA-B0-5097-01A-01R-1420-07	tumor	TCGA-B0-5097	TCGA-KIRC	59	0	not hispanic or latino	female	white	0	21852	M0	N0	Stage III	T3b	665	2024-03-10	Clear cell adenocarcinoma, NOS	no	No	no	Pharmaceutical Therapy, NOS	1.82192	9.94987	6.31827	6.64282	1.15885	4.79499	5.77845	6.25844	5.68192	2.22151	1.83843	2.81948	0.583134	6.66504	5.3358	8.82289	7.19323	5.01513	3.70409	3.63034	5.92677	4.48969	4.42369	2.11965	0.702835	0.890952	2.57558	3.90939
TCGA-CJ-5679-01A-11R-1541-07	tumor	TCGA-CJ-5679	TCGA-KIRC	73	679	not hispanic or latino	male	white	1	26858	M0	NX	Stage III	T3b	0	2024-03-10	Clear cell adenocarcinoma, NOS	no	No	yes	Radiation Therapy, NOS	1.86027	11.8163	4.65013	2.79086	1.76507	5.8541	6.30513	6.83854	3.33575	3.67388	3.5537	4.02019	0.23634	4.98618	3.9547	8.86248	7.862	3.57084	0.839557	2.53774	8.11058	4.69476	2.09862	2.52283	1.95103	0.264837	4.59825	2.53478
TCGA-AK-3455-01A-01R-0864-07	tumor	TCGA-AK-3455	TCGA-KIRC	71	683	not hispanic or latino	female	white	1	26221	M0	NX	Stage III	T3b	0	2024-03-10	Clear cell adenocarcinoma, NOS	yes	Not Reported	not reported	Radiation Therapy, NOS	1.87123	11.4878	5.36015	2.61678	0.605968	2.24333	4.57082	6.87008	6.67953	3.76011	4.07628	4.88389	1.5565	6.81686	5.59542	4.95759	7.76084	6.42401	2.59519	4.89799	2.86991	6.34646	3.28518	3.02256	1.55464	1.18066	5.63269	2.51803
TCGA-CZ-5466-01A-01R-1503-07	tumor	TCGA-CZ-5466	TCGA-KIRC	67	0	not reported	male	not reported	0	24669	M0	NX	Stage III	T3a	685	2024-03-10	Clear cell adenocarcinoma, NOS	no	No	not reported	Radiation Therapy, NOS	1.87671	11.4694	7.56177	5.58798	0.888695	5.60028	5.48975	6.22853	3.83853	5.46584	2.20945	4.61599	1.25991	5.52911	4.41482	9.05079	6.84696	4.68155	2.7511	4.283	5.12523	4.79904	1.83544	2.8484	2.56284	1.89681	3.59829	4.0392
TCGA-BP-5186-01A-01R-1426-07	tumor	TCGA-BP-5186	TCGA-KIRC	50	0	not reported	female	white	0	18348	M0	N0	Stage I	T1a	693	2024-03-10	Clear cell adenocarcinoma, NOS	no	No	not reported	Pharmaceutical Therapy, NOS	1.89863	11.5976	5.22923	2.99079	0.426748	3.80233	5.70373	6.82229	3.95007	2.95474	3.92929	6.48655	1.93142	6.19867	5.69922	6.82333	6.44273	7.18307	2.23551	3.62057	5.50536	6.62142	2.45891	3.85647	1.10575	0.375512	5.41804	2.50929
TCGA-CZ-5988-01A-11R-1672-07	tumor	TCGA-CZ-5988	TCGA-KIRC	38	0	not reported	male	white	0	14131	M0	N0	Stage I	T1b	693	2024-03-10	Clear cell adenocarcinoma, NOS	no	No	no	Pharmaceutical Therapy, NOS	1.89863	10.9918	4.50174	2.30609	0.286645	4.07447	6.6062	7.16644	3.99109	2.75747	2.12938	4.59723	1.45775	4.71785	5.56167	8.08015	7.68024	5.32342	2.02073	3.17588	7.69798	3.51426	4.70958	2.90063	3.43868	2.08134	3.1002	6.16137
TCGA-MM-A84U-01A-11R-A37O-07	tumor	TCGA-MM-A84U	TCGA-KIRC	58	0	not hispanic or latino	female	black or african american	0	21375	MX	NX	Stage I	T1a	700	2024-03-10	Clear cell adenocarcinoma, NOS	no	Yes	no	Radiation Therapy, NOS	1.91781	11.371	6.58156	3.74534	0.355918	5.4155	5.12111	6.56507	5.03203	2.30296	2.57488	2.73777	0.817296	6.03674	5.49289	6.53106	6.48971	5.14611	2.13839	3.29995	4.16986	4.4241	1.67111	1.55134	2.35781	0.456806	1.99642	4.49655
TCGA-BP-4169-01A-02R-1289-07	tumor	TCGA-BP-4169	TCGA-KIRC	76	701	not reported	female	white	1	27778	M0	N0	Stage II	T2	0	2024-03-10	Clear cell adenocarcinoma, NOS	no	No	no	Radiation Therapy, NOS	1.92055	10.8712	5.35308	4.67653	1.39698	4.16469	6.12326	7.82683	5.06951	2.82277	2.22166	4.64629	0.663117	6.90221	5.53361	7.80968	7.3184	5.97908	3.98533	4.21111	6.47803	4.26464	4.00813	3.3753	1.11143	0.684819	3.52101	4.60536
TCGA-B8-4143-01A-01R-1188-07	tumor	TCGA-B8-4143	TCGA-KIRC	66	709	not hispanic or latino	female	white	1	24132	M1	N0	Stage IV	T3a	0	2024-03-10	Clear cell adenocarcinoma, NOS	no	No	not reported	Pharmaceutical Therapy, NOS	1.94247	10.9778	6.14386	4.25472	1.63227	5.43406	5.80053	8.5953	5.87179	2.96986	2.13878	2.01275	1.48099	7.85299	6.05066	7.45477	7.53517	4.01482	3.91642	6.24684	2.29514	1.79431	2.97034	2.36426	1.92361	0.749234	1.40926	4.70056
TCGA-BP-5192-01A-01R-1426-07	tumor	TCGA-BP-5192	TCGA-KIRC	59	0	not reported	male	white	0	21891	M0	NX	Stage I	T1a	714	2024-03-10	Clear cell adenocarcinoma, NOS	no	No	not reported	Pharmaceutical Therapy, NOS	1.95616	12.0535	4.01234	1.52572	0.381283	4.10298	6.27789	7.0767	4.7111	1.96842	2.96432	6.44229	2.50576	5.05505	6.97163	5.43523	6.7881	6.94267	1.08651	2.76937	0.421587	6.50614	2.9901	3.33611	2.76776	0.202261	5.66782	2.58559
TCGA-B8-5159-01A-01R-1420-07	tumor	TCGA-B8-5159	TCGA-KIRC	61	0	not hispanic or latino	female	white	0	22462	M0	N0	Stage I	T1a	722	2024-03-10	Clear cell adenocarcinoma, NOS	no	No	no	Radiation Therapy, NOS	1.97808	9.87765	5.35955	2.61009	0.186374	2.41476	4.80401	6.47015	4.58163	4.16491	3.26174	5.41018	2.95834	5.78584	4.93304	8.87424	7.73281	7.80721	1.58227	2.81973	2.70646	6.39288	2.65945	3.29505	4.01034	0.453649	4.98616	4.4256
TCGA-CZ-5454-01A-01R-1503-07	tumor	TCGA-CZ-5454	TCGA-KIRC	63	722	not hispanic or latino	male	white	1	23083	M1	N0	Stage IV	T2	0	2024-03-10	Clear cell adenocarcinoma, NOS	no	No	no	Radiation Therapy, NOS	1.97808	10.1091	8.17813	6.3137	0.650213	4.87931	6.55942	6.48319	2.50253	2.84798	1.68266	4.54217	0.502636	6.07522	4.14691	7.35817	7.75565	4.17671	3.98754	3.40531	0.187388	3.10041	3.69694	2.06171	2.30118	0.400538	3.69377	3.9082
TCGA-DV-5576-01A-01R-1541-07	tumor	TCGA-DV-5576	TCGA-KIRC	55	727	not hispanic or latino	female	black or african american	1	20310	M0	NX	Stage I	T1a	0	2024-03-10	Clear cell adenocarcinoma, NOS	yes	Not Reported	not reported	Radiation Therapy, NOS	1.99178	11.2764	2.38372	1.50396	2.21832	2.6362	6.53128	6.41262	5.65328	4.47865	3.53304	5.8433	2.99548	4.52649	10.1108	7.93834	8.08021	6.68665	0.993058	2.61786	4.35824	5.46404	3.0231	3.50261	2.97765	0.829768	5.31961	4.51142
TCGA-A3-3372-01A-02R-1325-07	tumor	TCGA-A3-3372	TCGA-KIRC	64	0	not reported	male	white	0	23528	M0	NX	Stage III	T3	735	2024-03-10	Clear cell adenocarcinoma, NOS	no	No	not reported	Pharmaceutical Therapy, NOS	2.0137	10.2345	5.292	3.08802	1.39006	4.5742	6.11577	7.41742	6.25427	2.4261	3.19708	5.26388	2.75566	6.38201	5.65387	6.48309	6.67	6.07905	3.11085	3.82602	1.97962	4.91917	4.51178	2.60689	1.65444	1.14352	2.9717	5.72354
TCGA-B8-5165-01A-01R-1420-07	tumor	TCGA-B8-5165	TCGA-KIRC	43	0	not hispanic or latino	male	white	0	15898	M0	N0	Stage I	T1a	737	2024-03-10	Clear cell adenocarcinoma, NOS	no	No	no	Pharmaceutical Therapy, NOS	2.01918	10.1281	4.84798	2.7867	3.45761	4.1994	5.7737	6.54408	3.92384	5.15897	4.10008	6.25644	2.93537	4.80407	6.89737	7.04658	8.63515	6.88865	1.95058	3.20039	5.76861	6.66077	3.3867	3.78719	4.15766	0.882526	4.58588	3.27626
TCGA-BP-5195-01A-02R-1426-07	tumor	TCGA-BP-5195	TCGA-KIRC	75	0	not hispanic or latino	male	white	0	27547	M0	NX	Stage I	T1a	749	2024-03-10	Clear cell adenocarcinoma, NOS	no	No	not reported	Radiation Therapy, NOS	2.05205	9.34768	6.60297	2.35188	0.588517	5.55233	5.01191	6.39597	4.2971	2.21291	2.70653	4.0509	0.195474	5.52818	6.49318	7.71494	8.71465	6.0347	2.38399	3.23377	4.61971	5.39757	4.05345	2.6874	2.4984	0.863542	2.10202	3.6573
TCGA-CJ-4893-01A-01R-1305-07	tumor	TCGA-CJ-4893	TCGA-KIRC	76	0	not hispanic or latino	female	white	0	27885	M0	NX	Stage I	T1b	750	2024-03-10	Clear cell adenocarcinoma, NOS	no	No	no	Pharmaceutical Therapy, NOS	2.05479	10.9363	6.02183	3.81247	0.40523	2.79801	4.65243	6.37032	3.30654	2.73238	1.91697	4.25101	1.13396	5.99066	6.13154	7.4555	6.4357	5.91037	2.96868	4.325	1.33703	5.95939	3.67483	2.22524	2.43114	0.734222	2.19465	4.6915
TCGA-B2-5635-01B-04R-A277-07	tumor	TCGA-B2-5635	TCGA-KIRC	74	0	not hispanic or latino	male	white	0	27183	M0	NX	Stage I	T1a	755	2024-03-10	Clear cell adenocarcinoma, NOS	yes	Not Reported	no	Pharmaceutical Therapy, NOS	2.06849	8.14339	5.76079	2.22848	1.14398	7.19412	5.59104	6.10959	6.83209	2.36572	3.01849	4.31227	2.64879	6.4865	2.31022	5.03671	5.76293	3.70745	2.66837	2.24935	0.657091	3.23911	4.30037	3.30996	2.86596	1.22107	2.123	4.49537
TCGA-B2-5635-01A-01R-1541-07	tumor	TCGA-B2-5635	TCGA-KIRC	74	0	not hispanic or latino	male	white	0	27183	M0	NX	Stage I	T1a	755	2024-03-10	Clear cell adenocarcinoma, NOS	yes	Not Reported	no	Pharmaceutical Therapy, NOS	2.06849	11.4662	7.29458	3.41993	1.70629	6.57481	5.85605	7.29371	5.99592	2.64106	3.20182	4.12566	1.70208	7.80783	4.26536	6.82872	7.52153	6.04897	2.9029	3.81772	0.585636	3.88279	3.44193	2.97365	2.98996	0.617204	4.02598	3.49155
TCGA-B2-5635-01A-01R-A277-07	tumor	TCGA-B2-5635	TCGA-KIRC	74	0	not hispanic or latino	male	white	0	27183	M0	NX	Stage I	T1a	755	2024-03-10	Clear cell adenocarcinoma, NOS	yes	Not Reported	no	Pharmaceutical Therapy, NOS	2.06849	8.51023	6.76146	2.73898	0.862114	5.6531	5.61188	6.3521	4.38838	2.14773	2.81582	4.19984	2.03717	7.09604	3.39429	5.58885	7.00079	2.98805	2.6583	3.12401	0.681044	3.70601	4.05708	2.40141	2.7185	0.617957	2.9525	3.67969
TCGA-B8-4153-01B-11R-1672-07	tumor	TCGA-B8-4153	TCGA-KIRC	74	0	not hispanic or latino	male	white	0	27031	M0	NX	Stage III	T3a	762	2024-03-10	Clear cell adenocarcinoma, NOS	no	No	yes	Pharmaceutical Therapy, NOS	2.08767	11.8013	5.36536	2.10682	0.591679	6.26093	4.09336	7.09581	4.35743	1.18859	1.70695	4.2462	0.0326651	5.58759	5.69985	7.33384	6.40059	6.12011	1.29314	3.71774	0.470927	5.73101	2.62803	1.64561	1.29854	0.397365	4.14073	3.01621
TCGA-CJ-5680-01A-11R-1541-07	tumor	TCGA-CJ-5680	TCGA-KIRC	65	768	not hispanic or latino	female	white	1	23778	M1	NX	Stage IV	T3a	0	2024-03-10	Clear cell adenocarcinoma, NOS	no	No	yes	Radiation Therapy, NOS	2.10411	10.6798	6.49096	2.92725	0.489748	2.67787	6.23149	6.64423	2.84203	3.16903	5.51196	5.48975	0.56589	6.77302	4.98494	5.64822	6.76221	5.66443	2.85358	2.83099	4.16026	6.46637	2.71725	3.32922	1.27495	0.390338	6.47147	3.61716
TCGA-B0-5085-01A-01R-1334-07	tumor	TCGA-B0-5085	TCGA-KIRC	76	770	not hispanic or latino	female	white	1	27793	M0	N0	Stage III	T3a	0	2024-03-10	Clear cell adenocarcinoma, NOS	no	No	not reported	Radiation Therapy, NOS	2.10959	11.6536	5.38199	2.30036	1.03591	3.13335	4.56344	6.90649	5.42918	3.34703	2.83097	4.37367	0.97739	5.82013	6.55879	5.40041	7.79659	5	1.55159	3.90531	0.440633	5.83892	1.33027	1.98954	1.95955	0.183709	4.42304	2.45667
TCGA-CZ-4853-01A-01R-1426-07	tumor	TCGA-CZ-4853	TCGA-KIRC	82	0	not reported	male	white	0	30191	M0	NX	Stage I	T1a	774	2024-03-10	Clear cell adenocarcinoma, NOS	no	No	not reported	Radiation Therapy, NOS	2.12055	11.0053	5.62193	2.4769	0.478402	3.91715	5.59793	6.91294	3.06005	2.77981	4.7126	6.20157	0.132906	6.49615	4.25872	7.578	6.99179	4.58189	1.15588	2.91888	1.498	6.71426	1.85818	3.21545	3.53759	0.401958	5.64467	3.49099
TCGA-B8-4620-01A-02R-1325-07	tumor	TCGA-B8-4620	TCGA-KIRC	70	0	not hispanic or latino	female	white	0	25786	M0	N0	Stage III	T3a	777	2024-03-10	Clear cell adenocarcinoma, NOS	no	No	no	Radiation Therapy, NOS	2.12877	10.1695	5.76995	5.47048	0.407733	2.6803	5.86892	7.63139	5.2303	2.45717	1.56203	3.83964	2.22185	5.91687	4.75588	8.66314	5.7896	3.75724	3.02285	3.31968	4.73588	1.17651	4.37313	1.7618	0.99139	0.54745	3.53655	2.96493
TCGA-CJ-5677-01A-11R-1541-07	tumor	TCGA-CJ-5677	TCGA-KIRC	54	782	not hispanic or latino	female	white	1	19849	M1	NX	Stage IV	T3a	0	2024-03-10	Clear cell adenocarcinoma, NOS	no	No	no	Radiation Therapy, NOS	2.14247	11.7452	8.02586	4.02584	0.872553	5.67952	5.84332	6.15945	4.60121	4.21573	1.98057	3.13545	0.734569	6.66098	5.08385	8.60038	7.6948	5.05276	3.04951	2.33563	5.87207	4.30457	2.10742	1.58419	2.03337	0.343806	1.90049	4.47711
TCGA-BP-4986-01A-01R-1334-07	tumor	TCGA-BP-4986	TCGA-KIRC	75	0	hispanic or latino	male	white	0	27612	M0	N0	Stage I	T1a	785	2024-03-10	Clear cell adenocarcinoma, NOS	yes	Not Reported	not reported	Radiation Therapy, NOS	2.15068	10.2122	6.33698	3.81007	1.17396	6.16447	5.62937	6.80503	5.43589	3.46907	2.34645	3.39185	1.89743	6.29271	5.00575	7.95654	7.17447	5.08643	2.6501	2.98676	5.63476	2.35781	4.48646	2.36997	4.08864	0.906121	2.28647	5.24612
TCGA-B8-4621-01A-01R-1503-07	tumor	TCGA-B8-4621	TCGA-KIRC	63	0	not hispanic or latino	male	black or african american	0	23176	M0	N0	Stage I	T1b	788	2024-03-10	Clear cell adenocarcinoma, NOS	yes	Not Reported	no	Radiation Therapy, NOS	2.1589	1.97221	6.46942	4.06938	2.04824	4.15399	5.66205	5.10652	3.07552	5.54691	5.10965	5.77686	2.09058	4.97676	0.875701	3.53441	6.27389	3.38885	2.49262	1.61051	1.50579	4.63556	1.25302	2.8324	5.65046	0.16221	6.62992	3.49965
TCGA-B0-4847-01A-01R-1277-07	tumor	TCGA-B0-4847	TCGA-KIRC	60	793	not hispanic or latino	male	white	1	22147	M1	NX	Stage IV	T3a	0	2024-03-10	Clear cell adenocarcinoma, NOS	no	No	not reported	Radiation Therapy, NOS	2.1726	9.8772	6.56163	2.90321	0.963474	5.03399	3.65966	6.3475	6.00881	2.33236	2.3374	2.96053	1.29989	6.72601	5.06618	5.04404	5.41701	5.55505	2.60381	4.43985	0.121281	4.77243	1.334	2.02758	2.1671	0.441377	4.06951	2.60751
TCGA-CJ-4891-01A-01R-1305-07	tumor	TCGA-CJ-4891	TCGA-KIRC	57	819	not hispanic or latino	female	white	1	21059	M0	N0	Stage III	T3c	0	2024-03-10	Clear cell adenocarcinoma, NOS	yes	Not Reported	no	Pharmaceutical Therapy, NOS	2.24384	11.1273	7.06914	3.417	3.2403	6.01386	6.96338	6.82183	4.86515	2.83552	1.58342	2.16269	0.346418	6.27094	4.73884	8.50668	6.79332	4.28248	4.27381	3.08867	3.50349	3.74938	2.07991	1.15419	0.866394	0.310456	2.12783	3.16737
TCGA-BP-5189-01A-02R-1426-07	tumor	TCGA-BP-5189	TCGA-KIRC	60	822	not hispanic or latino	male	white	1	22156	M0	NX	Stage I	T1b	0	2024-03-10	Clear cell adenocarcinoma, NOS	yes	Not Reported	yes	Pharmaceutical Therapy, NOS	2.25205	10.7074	6.59312	4.36399	0.487486	4.99937	6.17236	6.97374	5.11693	3.00825	3.52446	4.24274	1.02708	6.19011	5.63541	8.04195	7.13481	5.0166	2.43765	3.36107	2.93503	5.5198	3.8977	3.26094	1.2145	0.695727	2.14026	3.18371
TCGA-B8-5163-01A-01R-1420-07	tumor	TCGA-B8-5163	TCGA-KIRC	63	0	not hispanic or latino	female	white	0	23293	M0	N0	Stage III	T3a	822	2024-03-10	Clear cell adenocarcinoma, NOS	no	No	no	Pharmaceutical Therapy, NOS	2.25205	10.514	6.55293	3.86251	0.505383	4.47018	6.37485	6.12689	3.30561	4.17378	1.8908	3.55339	0.489851	6.90116	5.47382	8.24074	7.63861	5.5116	2.8721	3.90829	5.59573	2.6081	3.37796	2.49444	2.46279	1.49937	2.24318	3.32194
TCGA-BP-4988-01A-01R-1334-07	tumor	TCGA-BP-4988	TCGA-KIRC	72	828	not reported	male	white	1	26576	M0	N0	Stage I	T1a	0	2024-03-10	Clear cell adenocarcinoma, NOS	yes	Not Reported	not reported	Pharmaceutical Therapy, NOS	2.26849	10.2791	5.40526	2.91077	1.16543	5.41791	4.59841	7.93153	6.9249	4.19788	2.88984	3.21034	1.67274	6.82341	6.72601	7.72839	7.35227	5.47186	4.41376	4.9272	2.17897	2.40485	3.59922	2.91313	2.3607	0.95977	2.84418	4.49466
TCGA-B0-4838-01A-01R-1305-07	tumor	TCGA-B0-4838	TCGA-KIRC	69	834	not hispanic or latino	female	white	1	25268	M0	N0	Stage I	T1b	0	2024-03-10	Clear cell adenocarcinoma, NOS	no	No	not reported	Radiation Therapy, NOS	2.28493	11.1734	6.05415	2.56745	1.1475	4.83827	5.78827	6.84768	6.01425	2.56779	3.52937	4.94056	0.0281448	6.47962	5.28055	7.40978	7.00807	6.03249	1.58289	2.08355	0.876409	5.16783	2.82155	2.89321	2.20814	0.56306	4.62463	4.05062
TCGA-BP-5006-01A-01R-1334-07	tumor	TCGA-BP-5006	TCGA-KIRC	61	0	not reported	male	white	0	22324	M0	N0	Stage I	T1a	840	2024-03-10	Clear cell adenocarcinoma, NOS	yes	Not Reported	not reported	Pharmaceutical Therapy, NOS	2.30137	10.7364	5.93263	3.99118	1.4261	2.40152	5.47444	6.77171	5.21573	3.01618	3.00972	5.27997	1.47861	5.92782	6.39141	7.20406	7.10031	6.54044	1.82399	3.65926	1.60796	6.56522	2.74883	2.70545	2.46843	0.233029	3.96331	3.10759
TCGA-A3-3383-01A-02R-1325-07	tumor	TCGA-A3-3383	TCGA-KIRC	52	0	not reported	male	white	0	19324	M0	NX	Stage I	T1	861	2024-03-10	Clear cell adenocarcinoma, NOS	no	No	not reported	Pharmaceutical Therapy, NOS	2.3589	11.8805	6.27559	3.20614	0.577248	5.75803	4.08756	7.15108	6.91764	2.91296	1.57961	4.07859	0.885028	7.37441	7.15423	7.99342	7.37389	5.78117	2.49442	4.72469	1.01863	5.36209	1.99827	2.25357	1.89863	0.382059	4.8758	2.42948
TCGA-B0-4696-01A-01R-1277-07	tumor	TCGA-B0-4696	TCGA-KIRC	58	866	not hispanic or latino	male	white	1	21317	M0	N0	Stage III	T3a	0	2024-03-10	Clear cell adenocarcinoma, NOS	no	No	no	Radiation Therapy, NOS	2.3726	5.59759	6.37318	4.54726	3.43103	1.64971	1.20207	5.42079	1.0708	5.45848	1.21257	4.70586	3.98115	3.83893	3.70939	9.71437	6.94073	3.36678	1.80917	0.268554	7.96615	2.24199	0.740712	3.02038	0.345737	0.0104934	3.01255	2.87326
TCGA-A3-3365-01A-01R-0864-07	tumor	TCGA-A3-3365	TCGA-KIRC	46	0	not reported	male	white	0	16915	M0	NX	Stage I	T1a	873	2024-03-10	Clear cell adenocarcinoma, NOS	no	No	not reported	Radiation Therapy, NOS	2.39178	10.0463	4.80922	3.00666	1.31092	3.8467	5.89119	6.43767	6.21143	2.65846	2.36079	5.20916	2.08889	5.51229	6.33367	6.49855	7.53208	7.07673	2.07042	4.92713	5.84726	4.56442	4.21177	2.89187	2.75734	0.971442	3.03624	4.14882
TCGA-AK-3454-01A-02R-1277-07	tumor	TCGA-AK-3454	TCGA-KIRC	84	0	not hispanic or latino	male	white	0	30862	M0	NX	Stage I	T1b	874	2024-03-10	Clear cell adenocarcinoma, NOS	yes	Not Reported	not reported	Radiation Therapy, NOS	2.39452	11.0292	6.14381	3.75426	1.73578	5.29787	4.34922	7.15541	4.64707	3.24682	2.2667	2.03415	0.930245	5.75815	6.03954	7.19576	6.22004	5.93185	2.38573	3.52133	3.82084	2.30547	2.87342	1.66707	1.76009	0.367147	2.44761	4.06222
TCGA-BP-5010-01A-02R-1420-07	tumor	TCGA-BP-5010	TCGA-KIRC	63	878	not hispanic or latino	male	white	1	23130	M0	N0	Stage III	T3a	0	2024-03-10	Clear cell adenocarcinoma, NOS	no	No	yes	Radiation Therapy, NOS	2.40548	11.0194	4.55879	3.21453	0.694301	5.93597	4.37941	6.44152	3.81069	2.71642	1.17249	2.96514	0.345964	4.96254	6.92813	7.50849	5.93717	4.7957	1.82827	3.00103	5.13847	3.91526	1.89836	1.20276	1.19963	0.476122	2.14091	3.98848
TCGA-B0-4848-01A-01R-1277-07	tumor	TCGA-B0-4848	TCGA-KIRC	54	883	not hispanic or latino	male	white	1	19892	M0	NX	Stage III	T3b	0	2024-03-10	Clear cell adenocarcinoma, NOS	no	No	not reported	Pharmaceutical Therapy, NOS	2.41918	11.1722	7.70872	4.42948	0.234133	4.95128	6.16734	7.32609	3.81991	3.07779	3.2738	4.16771	1.7801	6.63233	4.96678	8.64212	7.00465	5.11483	2.62145	2.96266	4.44905	5.08564	3.752	2.91919	3.22751	0.945907	2.60796	5.06534
TCGA-AK-3426-01A-02R-1325-07	tumor	TCGA-AK-3426	TCGA-KIRC	37	885	not hispanic or latino	male	white	1	13770	M0	N1	Stage III	T3a	0	2024-03-10	Clear cell adenocarcinoma, NOS	no	No	yes	Pharmaceutical Therapy, NOS	2.42466	6.29309	8.38394	5.31482	1.69911	4.51134	4.56507	6.56343	5.07837	3.46005	1.63385	1.78111	0.429429	7.61584	4.06786	7.2576	4.47233	4.27446	3.7366	6.96182	4.86184	2.17859	1.76026	1.93501	1.44541	0.588229	2.72561	2.8695
TCGA-B0-4827-01A-02R-1420-07	tumor	TCGA-B0-4827	TCGA-KIRC	77	885	not hispanic or latino	female	white	1	28467	M0	N0	Stage III	T3b	0	2024-03-10	Clear cell adenocarcinoma, NOS	no	No	not reported	Pharmaceutical Therapy, NOS	2.42466	11.4818	5.82724	3.62658	1.06198	3.92743	7.15173	6.83234	1.57439	2.28395	1.63599	3.52229	0.690909	6.12653	5.53564	6.60748	8.81411	4.90553	2.77699	3.8966	5.17005	5.12954	3.37532	2.75672	3.64403	0.474358	1.78526	4.20222
TCGA-A3-3351-01A-02R-1325-07	tumor	TCGA-A3-3351	TCGA-KIRC	42	0	hispanic or latino	male	white	0	15562	M0	N0	Stage II	T2a	910	2024-03-10	Clear cell adenocarcinoma, NOS	no	No	not reported	Radiation Therapy, NOS	2.49315	11.1372	6.74139	3.95333	1.01014	5.64107	6.50061	7.70915	6.03852	3.30184	2.95189	4.17656	2.56409	7.35106	5.0051	7.21622	6.64602	5.80087	2.80684	2.27367	2.747	4.03925	3.80043	3.29103	0.799502	1.19295	2.29361	4.28524
TCGA-B2-5636-01A-02R-1541-07	tumor	TCGA-B2-5636	TCGA-KIRC	79	0	not hispanic or latino	male	white	0	28901	M0	NX	Stage I	T1a	919	2024-03-10	Clear cell adenocarcinoma, NOS	no	No	no	Radiation Therapy, NOS	2.51781	10.5629	5.45741	0.798839	1.85965	3.78215	7.41558	6.74955	4.10504	3.48414	2.31307	5.0725	3.15746	5.27017	10.118	7.74431	7.3116	6.25044	2.30241	3.38562	5.47915	0.684998	3.44333	2.71246	1.14581	0.945383	4.39726	4.20636
TCGA-B0-5107-01A-01R-1420-07	tumor	TCGA-B0-5107	TCGA-KIRC	65	927	not hispanic or latino	female	white	1	23929	M1	N0	Stage IV	T2	0	2024-03-10	Clear cell adenocarcinoma, NOS	no	No	yes	Pharmaceutical Therapy, NOS	2.53973	12.0476	7.74533	2.56579	0.587077	5.12626	6.18906	6.75563	4.19133	2.8223	3.55321	2.43079	0.583038	7.13391	2.81473	8.32653	4.67976	2.54258	2.1232	2.23521	0.0740944	4.13395	0.993928	2.83257	4.03165	0.239887	2.62382	3.79855
TCGA-CJ-4887-01A-01R-1305-07	tumor	TCGA-CJ-4887	TCGA-KIRC	48	932	not hispanic or latino	male	white	1	17611	M1	NX	Stage IV	T3a	0	2024-03-10	Clear cell adenocarcinoma, NOS	no	No	yes	Pharmaceutical Therapy, NOS	2.55342	10.9194	6.99525	4.32571	0.531269	5.69995	5.06941	6.35286	5.00852	3.9318	3.27812	4.13981	0.0153548	6.98179	5.58343	5.19432	7.23928	4.91204	2.81512	4.487	1.13442	5.9534	3.0743	2.08417	3.90908	0.734829	4.72641	4.11926
TCGA-BP-4998-01A-01R-1334-07	tumor	TCGA-BP-4998	TCGA-KIRC	49	0	not reported	male	asian	0	17997	M0	NX	Stage I	T1a	932	2024-03-10	Clear cell adenocarcinoma, NOS	no	No	not reported	Pharmaceutical Therapy, NOS	2.55342	10.9842	6.78795	3.80703	0.839879	5.02415	6.53972	7.37786	5.61346	3.76693	3.17501	4.797	2.33831	6.51335	5.18326	7.12691	6.94095	6.12424	2.68291	3.78286	6.03584	3.9513	4.65197	2.62999	2.81313	1.07087	2.84392	4.95859
TCGA-BP-5175-01A-01R-1426-07	tumor	TCGA-BP-5175	TCGA-KIRC	60	0	not reported	male	white	0	21949	M0	NX	Stage I	T1a	932	2024-03-10	Clear cell adenocarcinoma, NOS	no	No	not reported	Radiation Therapy, NOS	2.55342	12.0305	5.32123	2.03302	2.49493	5.7082	4.95299	6.46071	4.79458	4.50397	1.91184	1.82077	0.00532812	5.1575	5.67129	8.02136	5.79351	2.9087	1.40501	2.73593	1.80719	4.56772	1.28499	1.7301	1.96901	0.205518	2.47454	3.2461
TCGA-A3-3343-01A-01R-0864-07	tumor	TCGA-A3-3343	TCGA-KIRC	79	0	not hispanic or latino	male	white	0	28930	M0	N0	Stage II	T2	945	2024-03-10	Clear cell adenocarcinoma, NOS	yes	Not Reported	not reported	Radiation Therapy, NOS	2.58904	9.74111	6.40733	3.63207	0.855113	5.59168	5.34738	7.74651	6.4231	3.07212	3.68083	6.18482	1.98659	6.14607	4.45076	6.26346	5.6114	4.72464	3.1654	4.76966	0.188781	6.83158	3.60439	2.81046	2.51324	0.602077	4.36264	3.99153
TCGA-CZ-5469-01A-01R-1503-07	tumor	TCGA-CZ-5469	TCGA-KIRC	41	946	not hispanic or latino	male	white	1	15242	M0	N0	Stage II	T2	0	2024-03-10	Clear cell adenocarcinoma, NOS	no	No	yes	Radiation Therapy, NOS	2.59178	12.2889	7.10842	3.66732	2.69588	5.70971	6.04629	7.01302	5.84261	3.72984	1.68181	2.85611	1.93606	5.69854	3.58187	7.73987	7.76049	4.8192	2.54866	2.21378	2.19947	2.2719	2.39903	1.41814	2.07909	0.297368	2.057	4.02207
TCGA-BP-5201-01A-01R-1426-07	tumor	TCGA-BP-5201	TCGA-KIRC	63	0	not hispanic or latino	male	white	0	23125	M1	N0	Stage IV	T3b	951	2024-03-10	Clear cell adenocarcinoma, NOS	yes	Not Reported	no	Radiation Therapy, NOS	2.60548	11.2731	5.85834	4.99357	0.864414	5.10658	5.46049	6.22816	4.41438	2.10074	3.74699	4.41027	2.11869	6.68426	5.32633	6.7541	5.94512	6.00263	1.72185	4.44475	0.469782	4.9263	1.86414	2.20746	1.7398	0.603502	4.34793	2.6274
TCGA-BP-4985-01A-01R-1334-07	tumor	TCGA-BP-4985	TCGA-KIRC	72	952	not reported	male	white	1	26611	M0	N0	Stage III	T3a	0	2024-03-10	Clear cell adenocarcinoma, NOS	no	No	yes	Radiation Therapy, NOS	2.60822	11.7596	4.77748	4.11496	0.453755	5.49266	7.46754	5.97263	4.04556	2.86295	0.999856	2.76209	0.738033	5.48124	4.03503	9.10045	6.05628	4.911	2.09855	2.80041	3.55837	2.71793	3.3414	1.05457	3.75517	0.63914	1.05297	2.52632
TCGA-B2-4102-01A-02R-1325-07	tumor	TCGA-B2-4102	TCGA-KIRC	61	0	not hispanic or latino	male	white	0	22492	M0	NX	Stage I	T1b	952	2024-03-10	Clear cell adenocarcinoma, NOS	no	No	no	Radiation Therapy, NOS	2.60822	10.0149	6.92008	3.63942	0.429107	6.22926	5.3157	6.52477	5.76972	3.17544	3.48317	4.67163	2.04226	6.75951	5.6199	5.54899	6.2236	5.86108	3.12871	3.58712	1.1606	5.47945	3.2085	3.06803	3.76185	0.680774	3.6564	4.38785
TCGA-BP-4355-01A-01R-1289-07	tumor	TCGA-BP-4355	TCGA-KIRC	59	953	not reported	female	white	1	21642	M0	NX	Stage III	T3a	0	2024-03-10	Clear cell adenocarcinoma, NOS	no	No	no	Radiation Therapy, NOS	2.61096	11.1053	4.23319	2.66728	0.811307	4.62931	4.54573	7.57271	5.98928	3.04434	2.10638	4.42962	1.55356	5.39457	7.14425	7.01782	6.77527	6.43004	2.92632	2.8017	3.14058	4.55099	3.15539	3.06051	1.41922	1.11623	3.97061	4.38694
TCGA-B2-5633-01B-04R-A277-07	tumor	TCGA-B2-5633	TCGA-KIRC	56	0	not hispanic or latino	male	white	0	20493	M0	N0	Stage I	T1b	963	2024-03-10	Clear cell adenocarcinoma, NOS	no	No	no	Pharmaceutical Therapy, NOS	2.63836	7.98874	5.58012	3.98795	1.64948	6.10408	5.13978	6.0592	6.64916	2.72997	2.87509	3.87328	2.28324	5.6144	4.22912	6.56413	5.26927	4.7019	3.14458	2.68984	2.40234	2.67976	5.18525	3.62133	2.20207	1.75322	1.96602	4.1905
TCGA-B2-5633-01A-01R-1541-07	tumor	TCGA-B2-5633	TCGA-KIRC	56	0	not hispanic or latino	male	white	0	20493	M0	N0	Stage I	T1b	963	2024-03-10	Clear cell adenocarcinoma, NOS	no	No	no	Pharmaceutical Therapy, NOS	2.63836	11.1286	6.68343	4.29092	1.7554	5.44625	5.86206	6.77877	5.12998	2.61986	2.96444	4.08796	1.96429	6.23428	6.335	8.36717	6.89143	6.45152	2.2398	3.8548	2.8523	3.40742	4.94559	3.35997	2.05755	0.928806	2.12859	3.21414
TCGA-B2-5633-01A-01R-A277-07	tumor	TCGA-B2-5633	TCGA-KIRC	56	0	not hispanic or latino	male	white	0	20493	M0	N0	Stage I	T1b	963	2024-03-10	Clear cell adenocarcinoma, NOS	no	No	no	Pharmaceutical Therapy, NOS	2.63836	7.41309	6.54378	3.73029	0.37629	4.59171	4.64085	6.14876	3.5409	2.26024	1.92881	3.7728	1.64363	4.78484	6.08233	6.71858	6.61275	2.81826	1.71163	2.69019	2.17079	2.81192	4.68522	2.26751	1.2186	0.650121	0.839153	2.60855
TCGA-BP-5191-01A-01R-1426-07	tumor	TCGA-BP-5191	TCGA-KIRC	79	0	not hispanic or latino	male	white	0	29207	M0	N0	Stage III	T3a	967	2024-03-10	Clear cell adenocarcinoma, NOS	yes	Not Reported	not reported	Pharmaceutical Therapy, NOS	2.64932	10.4729	6.97472	3.67512	1.1818	5.60337	3.54994	5.44051	3.92495	2.99605	1.12088	1.94681	0.314639	5.14967	4.84782	6.70454	5.434	3.68616	1.67897	3.32912	0.110096	2.90987	1.06743	1.1635	1.46498	0.385486	1.02333	3.54988
TCGA-BP-4351-01A-01R-1289-07	tumor	TCGA-BP-4351	TCGA-KIRC	51	0	not reported	female	white	0	18662	M0	N0	Stage III	T3a	970	2024-03-10	Clear cell adenocarcinoma, NOS	no	No	no	Pharmaceutical Therapy, NOS	2.65753	11.8744	5.62874	2.9036	1.78965	5.70056	7.77054	8.40606	7.18175	3.08076	2.88753	4.44217	1.75095	5.88611	8.11534	8.42079	7.93068	6.15544	2.25069	4.1356	2.36614	6.24527	3.05047	3.10765	2.07567	0.496309	2.54075	2.96516
TCGA-B2-4099-01A-02R-1188-07	tumor	TCGA-B2-4099	TCGA-KIRC	83	0	not hispanic or latino	male	white	0	30355	M0	NX	Stage I	T1a	972	2024-03-10	Clear cell adenocarcinoma, NOS	no	No	no	Pharmaceutical Therapy, NOS	2.66301	10.9359	7.43603	4.53999	0.936063	4.72203	3.99226	6.95599	7.20912	2.56825	2.64952	4.33563	1.48682	6.8333	6.9739	7.06092	7.64824	6.01116	2.80401	4.42461	0.888617	6.48447	2.29566	2.66291	1.87998	0.359184	4.5459	3.60159
TCGA-B2-3923-01A-02R-1325-07	tumor	TCGA-B2-3923	TCGA-KIRC	59	0	not hispanic or latino	male	white	0	21793	M0	NX	Stage II	T2	992	2024-03-10	Clear cell adenocarcinoma, NOS	no	No	no	Radiation Therapy, NOS	2.71781	4.14097	3.86387	2.72629	3.81705	0.851199	1.62873	2.9549	1.41446	1.83669	2.59364	5.69673	2.84378	2.33305	3.25766	3.11051	3.25598	7.23289	0.977903	1.1236	2.11676	0.892119	1.69866	2.40651	0.27274	0.153157	6.93508	0.826762
TCGA-B2-3923-01A-02R-A277-07	tumor	TCGA-B2-3923	TCGA-KIRC	59	0	not hispanic or latino	male	white	0	21793	M0	NX	Stage II	T2	992	2024-03-10	Clear cell adenocarcinoma, NOS	no	No	no	Radiation Therapy, NOS	2.71781	2.51715	3.55601	2.30833	3.02382	0.966357	1.39061	2.83714	1.29243	1.75924	2.33785	5.55223	2.66043	2.30255	3.49808	2.49797	3.06493	4.9902	1.17069	1.07813	2.08729	0.576571	1.68787	2.18168	0.0751903	0.109962	6.34204	0.746829
TCGA-BP-4164-01A-02R-1325-07	tumor	TCGA-BP-4164	TCGA-KIRC	51	992	not reported	female	white	1	18898	M0	NX	Stage III	T3a	0	2024-03-10	Clear cell adenocarcinoma, NOS	no	No	not reported	Radiation Therapy, NOS	2.71781	11.4027	4.87316	3.05714	1.17294	3.92722	6.50308	8.09347	5.83102	2.66605	3.89933	5.73799	0.159758	6.40971	3.54078	5.55626	5.5598	5.37757	2.36913	1.92121	1.92342	6.11454	2.40316	2.86443	3.67781	0.34426	5.29572	4.34398
TCGA-B2-3923-01B-10R-A277-07	tumor	TCGA-B2-3923	TCGA-KIRC	59	0	not hispanic or latino	male	white	0	21793	M0	NX	Stage II	T2	992	2024-03-10	Clear cell adenocarcinoma, NOS	no	No	no	Radiation Therapy, NOS	2.71781	3.00899	2.03903	1.16421	3.17765	1.84539	1.44689	2.5552	2.28632	0.764941	2.72083	6.54435	4.08787	2.44866	1.96662	2.85559	2.04131	6.59837	0.198117	1.17894	5.18923	1.17466	3.20948	3.04364	0.790939	0.439464	4.37302	2.88856
TCGA-BP-5190-01A-01R-1426-07	tumor	TCGA-BP-5190	TCGA-KIRC	61	0	not hispanic or latino	male	white	0	22285	M0	NX	Stage I	T1a	1011	2024-03-10	Clear cell adenocarcinoma, NOS	no	No	not reported	Pharmaceutical Therapy, NOS	2.76986	10.7564	5.75522	2.19566	0.140124	3.35185	5.42131	6.10065	5.65069	4.74769	4.84167	4.69567	0.0831112	5.1946	4.15899	5.23631	6.8829	5.0929	1.08882	2.86926	1.82867	6.5292	1.21537	2.70073	4.19649	0.283448	4.72645	4.32728
TCGA-BP-4982-01A-01R-1334-07	tumor	TCGA-BP-4982	TCGA-KIRC	42	0	not reported	male	white	0	15451	M0	NX	Stage I	T1b	1014	2024-03-10	Clear cell adenocarcinoma, NOS	no	No	not reported	Pharmaceutical Therapy, NOS	2.77808	10.9779	6.20027	3.30062	0.702923	4.12167	5.648	6.65129	5.32975	4.96402	4.23528	6.78385	0.329755	5.9514	6.1027	7.21524	7.66582	6.57717	2.98876	3.67336	3.36411	5.87054	4.06048	3.43459	2.68165	0.676628	4.32849	5.01939
TCGA-BP-5196-01A-01R-1426-07	tumor	TCGA-BP-5196	TCGA-KIRC	53	0	not reported	male	white	0	19719	M0	NX	Stage I	T1a	1018	2024-03-10	Clear cell adenocarcinoma, NOS	no	No	not reported	Radiation Therapy, NOS	2.78904	11.9999	6.45463	3.49506	0.414677	4.22206	6.17318	6.68519	5.84995	2.57802	2.13448	3.05929	1.86128	6.72735	5.96665	7.45012	7.10726	5.7465	2.23836	4.01217	4.87616	2.57708	3.16562	1.98932	1.2353	0.819423	2.09993	5.49929
TCGA-B0-4817-01A-01R-1277-07	tumor	TCGA-B0-4817	TCGA-KIRC	81	1019	not hispanic or latino	male	white	1	29873	M0	N0	Stage III	T3c	0	2024-03-10	Clear cell adenocarcinoma, NOS	no	No	not reported	Radiation Therapy, NOS	2.79178	10.8998	4.53195	3.458	0.910809	5.56119	5.41529	6.50005	5.91364	3.69564	2.21366	2.77303	0.00834346	5.63449	3.49923	7.2349	7.53793	3.43039	2.86328	3.54951	0.776609	4.25449	1.07114	2.07899	1.65113	0.132248	2.08178	4.46864
TCGA-BP-4354-01A-02R-1289-07	tumor	TCGA-BP-4354	TCGA-KIRC	40	1034	not reported	male	white	1	14973	M1	N1	Stage IV	T4	0	2024-03-10	Clear cell adenocarcinoma, NOS	no	No	yes	Radiation Therapy, NOS	2.83288	9.92312	7.12261	4.57671	4.69035	6.0458	6.55552	4.67946	5.49763	3.15568	2.73359	2.6787	0.143655	7.34021	5.08327	8.53758	6.70242	3.29985	6.16536	4.3769	5.42634	2.60604	3.67584	2.16874	2.82507	0.539333	1.65035	3.73812
TCGA-B0-5083-01A-02R-1420-07	tumor	TCGA-B0-5083	TCGA-KIRC	63	1045	not hispanic or latino	male	white	1	23034	M0	N0	Stage I	T1a	0	2024-03-10	Clear cell adenocarcinoma, NOS	no	No	not reported	Radiation Therapy, NOS	2.86301	4.93613	6.48281	4.5833	2.29769	1.4769	2.66266	2.45539	0.612777	2.8127	1.21381	4.12476	2.57947	4.35552	3.23842	4.9282	3.94445	7.73004	1.78098	1.95814	6.21788	1.28398	1.16311	1.53913	0.339935	0.595981	4.7225	1.3759
TCGA-B8-5552-01B-11R-1672-07	tumor	TCGA-B8-5552	TCGA-KIRC	41	0	not hispanic or latino	female	white	0	15219	M0	NX	Stage I	T1b	1046	2024-03-10	Clear cell adenocarcinoma, NOS	no	No	no	Radiation Therapy, NOS	2.86575	9.86509	6.81302	4.56126	0.696706	3.44729	6.1119	6.01418	4.03759	2.89815	2.31852	4.82724	0.32458	5.57357	6.29027	6.66845	7.52833	6.93212	3.37111	3.2986	6.70637	4.02389	4.22404	2.94533	2.81883	1.31574	3.24537	3.70056
TCGA-BP-5200-01A-01R-1426-07	tumor	TCGA-BP-5200	TCGA-KIRC	44	0	not reported	male	white	0	16197	M0	NX	Stage II	T2	1063	2024-03-10	Clear cell adenocarcinoma, NOS	no	No	not reported	Radiation Therapy, NOS	2.91233	10.1904	5.55768	4.69335	0.67428	3.83748	6.64042	5.30537	3.7728	2.2345	3.80289	5.02476	2.35504	6.47438	4.99478	6.66245	4.86861	6.59022	2.47812	3.2668	4.48328	4.59926	3.93925	2.35907	3.29383	0.585732	4.10806	3.49741
TCGA-BP-5008-01A-01R-1334-07	tumor	TCGA-BP-5008	TCGA-KIRC	46	0	not reported	male	white	0	17008	M0	NX	Stage I	T1a	1071	2024-03-10	Clear cell adenocarcinoma, NOS	no	No	not reported	Pharmaceutical Therapy, NOS	2.93425	8.61179	5.18336	5.28935	1.57652	4.68326	6.86744	6.3552	5.51821	2.76693	2.16192	4.66557	1.88296	5.96641	5.67743	6.05778	6.27152	6.35616	2.74457	3.31709	6.71318	3.69156	3.03977	3.10688	2.88844	0.868055	2.79643	4.81527
TCGA-CW-5590-01A-01R-1541-07	tumor	TCGA-CW-5590	TCGA-KIRC	51	1075	not hispanic or latino	male	white	1	18905	M1	NX	Stage IV	T3a	0	2024-03-10	Clear cell adenocarcinoma, NOS	no	No	yes	Pharmaceutical Therapy, NOS	2.94521	11.049	5.48472	2.31976	0.783247	5.84851	7.06408	7.43918	4.60887	2.7752	2.6562	4.80914	0.99081	6.33197	6.13374	7.81723	6.16392	5.2532	2.01503	3.63795	3.52086	5.11393	3.2679	1.98328	2.40629	0.654252	4.59556	4.02638
TCGA-B2-3924-01A-02R-1325-07	tumor	TCGA-B2-3924	TCGA-KIRC	73	0	not hispanic or latino	male	white	0	26846	M0	NX	Stage I	T1b	1092	2024-03-10	Clear cell adenocarcinoma, NOS	no	No	no	Pharmaceutical Therapy, NOS	2.99178	10.8894	6.8769	5.34222	0.623773	3.94372	6.05322	7.03081	4.82467	4.10774	3.80138	5.40781	0.147567	6.39054	6.04556	5.3754	5.95459	3.9354	3.1041	5.44883	2.41495	6.58908	3.25834	3.35125	3.24283	0.637842	4.37183	4.44363
TCGA-B2-3924-01B-03R-A277-07	tumor	TCGA-B2-3924	TCGA-KIRC	73	0	not hispanic or latino	male	white	0	26846	M0	NX	Stage I	T1b	1092	2024-03-10	Clear cell adenocarcinoma, NOS	no	No	no	Pharmaceutical Therapy, NOS	2.99178	8.12424	3.71589	2.87421	1.72321	4.63639	6.24931	7.22601	7.49674	2.87133	2.93896	5.22476	0.470198	5.79305	4.5244	4.32212	4.41835	3.66594	2.24711	2.91799	1.67147	5.66118	4.16502	3.92544	3.30839	1.29901	2.37373	5.13658
TCGA-BP-5009-01A-01R-1334-07	tumor	TCGA-BP-5009	TCGA-KIRC	52	1092	not hispanic or latino	male	white	1	19052	M0	NX	Stage I	T1b	0	2024-03-10	Clear cell adenocarcinoma, NOS	yes	Not Reported	yes	Radiation Therapy, NOS	2.99178	10.73	6.36921	3.90931	0.434455	5.52066	4.38419	6.38821	5.21909	2.09903	1.46796	2.68082	0.865365	5.56882	4.91789	7.28809	6.32102	4.47127	2.21104	1.9654	0.680774	2.45767	3.09454	2.12433	1.4898	0.754888	1.09842	4.449
TCGA-B2-3924-01A-02R-A277-07	tumor	TCGA-B2-3924	TCGA-KIRC	73	0	not hispanic or latino	male	white	0	26846	M0	NX	Stage I	T1b	1092	2024-03-10	Clear cell adenocarcinoma, NOS	no	No	no	Pharmaceutical Therapy, NOS	2.99178	8.50891	5.70208	4.16075	0.14965	3.10163	5.29464	5.8644	3.98657	3.04745	2.70808	4.58797	0.0462815	5.33395	4.86333	4.00294	4.83604	1.6537	2.51445	4.21324	1.74958	5.52317	2.63729	2.4671	2.52795	0.418999	3.21794	4.16684
TCGA-BP-4981-01A-01R-1334-07	tumor	TCGA-BP-4981	TCGA-KIRC	75	1097	not reported	female	white	1	27676	M0	NX	Stage III	T3a	0	2024-03-10	Clear cell adenocarcinoma, NOS	no	No	not reported	Radiation Therapy, NOS	3.00548	11.3235	5.58413	2.70691	0.952259	4.42821	3.83231	7.41244	6.262	1.8423	2.47776	2.75059	0.135666	6.20126	4.56865	7.19103	7.33008	4.57653	2.00227	3.94359	0.243913	5.40104	2.25831	2.16778	1.79768	0.262674	3.95758	3.78142
TCGA-A3-3323-01A-02R-1325-07	tumor	TCGA-A3-3323	TCGA-KIRC	53	0	not reported	male	white	0	19456	M0	NX	Stage I	T1b	1106	2024-03-10	Clear cell adenocarcinoma, NOS	no	No	not reported	Pharmaceutical Therapy, NOS	3.03014	10.5886	6.51778	3.0981	0.800993	6.02011	5.63866	7.42889	5.917	3.46091	2.82711	5.12003	1.78295	5.77097	5.51682	8.11827	8.2625	5.39568	2.92012	3.9324	1.70244	4.84528	4.27224	3.34925	2.0352	0.929867	3.95225	4.15364
TCGA-BP-4797-01A-01R-1305-07	tumor	TCGA-BP-4797	TCGA-KIRC	34	0	not hispanic or latino	male	white	0	12508	M0	N0	Stage III	T3b	1107	2024-03-10	Clear cell adenocarcinoma, NOS	no	No	no	Radiation Therapy, NOS	3.03288	9.97719	6.57817	4.84156	0.343351	5.49064	6.08318	5.76194	3.52325	2.83125	2.46955	3.17508	0.0517201	5.69794	5.02408	5.3575	7.33353	5.12597	2.16491	2.63283	4.30558	5.38587	3.12831	1.42632	2.24196	0.412619	1.20433	5.61481
TCGA-BP-4790-01A-01R-1305-07	tumor	TCGA-BP-4790	TCGA-KIRC	76	1111	not reported	male	white	1	28076	M0	NX	Stage I	T1a	0	2024-03-10	Clear cell adenocarcinoma, NOS	no	No	no	Pharmaceutical Therapy, NOS	3.04384	9.41418	5.84247	4.19747	2.12552	4.83455	5.85141	6.90047	5.0464	3.54383	2.6111	5.04576	2.88936	6.27569	4.93151	6.94011	6.58511	6.13066	2.95088	3.20223	6.41898	4.79658	4.40561	3.34255	2.43397	0.908044	2.43539	5.50673
TCGA-B0-4822-01A-01R-1277-07	tumor	TCGA-B0-4822	TCGA-KIRC	78	1111	not hispanic or latino	male	white	1	28774	M0	NX	Stage II	T2	0	2024-03-10	Clear cell adenocarcinoma, NOS	no	No	not reported	Pharmaceutical Therapy, NOS	3.04384	11.1458	6.3555	3.72095	1.82057	5.59341	4.46781	7.23712	4.88065	3.4928	1.44499	1.8724	0.454492	5.70658	6.41092	7.38143	6.47044	4.09478	2.68775	3.89546	3.51992	2.57357	2.97895	1.33423	1.61551	0.452068	1.42889	4.28256
TCGA-A3-3306-01A-01R-0864-07	tumor	TCGA-A3-3306	TCGA-KIRC	67	0	not hispanic or latino	male	white	0	24569	M0	N0	Stage I	T1b	1120	2024-03-10	Clear cell adenocarcinoma, NOS	no	No	not reported	Radiation Therapy, NOS	3.06849	10.3354	5.75714	1.35918	0.52085	5.45324	6.37623	6.24501	4.04093	2.17667	4.38	4.0962	2.94765	6.53266	4.69967	8.82746	5.74651	5.63892	1.86552	3.01511	0.474566	6.04737	2.32412	3.63671	2.98943	0.172744	3.22828	2.66703
TCGA-B0-4852-01A-01R-1503-07	tumor	TCGA-B0-4852	TCGA-KIRC	78	1121	not hispanic or latino	female	white	1	28552	M0	N0	Stage II	T2	0	2024-03-10	Clear cell adenocarcinoma, NOS	no	No	not reported	Radiation Therapy, NOS	3.07123	9.64208	5.33955	3.07018	1.27232	3.3306	4.90296	6.52933	5.01644	2.37832	2.39939	4.25318	2.10091	5.8346	5.60116	6.56552	7.12309	5.95457	2.16063	3.38841	3.98171	5.17858	3.19429	2.89325	2.17709	0.516721	2.02634	4.90558
TCGA-BP-4987-01A-01R-1334-07	tumor	TCGA-BP-4987	TCGA-KIRC	41	0	not reported	female	asian	0	15041	M0	NX	Stage I	T1b	1124	2024-03-10	Clear cell adenocarcinoma, NOS	no	No	not reported	Pharmaceutical Therapy, NOS	3.07945	11.0674	5.22021	2.34199	0.49252	2.74455	5.8944	7.61641	5.65057	2.41543	4.40778	6.53741	0.00834346	6.12611	6.23123	7.01533	7.80597	5.79593	2.86465	3.99056	1.10809	5.8551	3.73329	3.39827	3.14209	0.513996	4.92006	4.29135
TCGA-BP-4801-01A-02R-1420-07	tumor	TCGA-BP-4801	TCGA-KIRC	57	0	not reported	male	white	0	20825	M0	NX	Stage I	T1a	1124	2024-03-10	Clear cell adenocarcinoma, NOS	no	No	not reported	Pharmaceutical Therapy, NOS	3.07945	10.354	7.25006	5.29333	0.297954	4.98115	6.3729	6.5073	2.63262	2.64552	2.04674	4.92286	0.178619	5.83472	5.15902	7.29044	7.09153	6.35003	2.91138	3.39032	6.0231	4.68955	3.27615	3.14509	2.87204	0.429321	3.35047	3.45791
TCGA-BP-5004-01A-01R-1334-07	tumor	TCGA-BP-5004	TCGA-KIRC	53	0	not reported	male	white	0	19383	M0	NX	Stage I	T1a	1126	2024-03-10	Clear cell adenocarcinoma, NOS	no	No	not reported	Pharmaceutical Therapy, NOS	3.08493	10.2885	5.25428	4.45381	1.17875	3.38138	7.36975	7.09726	4.37258	2.19985	2.7901	5.09506	2.65035	6.06068	4.85069	6.21951	7.51473	5.18713	2.85134	2.59512	1.77197	5.97759	3.09849	3.87311	2.8304	0.528671	3.58698	3.90619
TCGA-DV-5573-01A-01R-1541-07	tumor	TCGA-DV-5573	TCGA-KIRC	41	0	not hispanic or latino	male	white	0	15264	M0	NX	Stage I	T1a	1130	2024-03-10	Clear cell adenocarcinoma, NOS	yes	Not Reported	not reported	Radiation Therapy, NOS	3.09589	10.5757	6.6778	4.61708	2.17025	5.48165	6.1215	6.56961	6.48468	4.3359	4.03636	5.17251	1.59994	6.63924	4.41231	5.72244	7.87282	6.65644	2.21934	4.32618	5.65526	5.58849	3.09887	3.50656	3.85876	0.926075	4.3167	3.0591
TCGA-A3-3319-01A-02R-1325-07	tumor	TCGA-A3-3319	TCGA-KIRC	70	0	not reported	male	white	0	25699	M0	NX	Stage I	T1b	1130	2024-03-10	Clear cell adenocarcinoma, NOS	no	No	not reported	Radiation Therapy, NOS	3.09589	10.8862	6.58604	3.92694	1.82652	4.73868	5.99148	6.94659	4.59036	5.48674	3.00953	3.42614	0.0475384	7.33707	2.36354	8.02179	7.07019	2.23989	2.81342	1.92596	0.802152	5.14166	2.47765	2.8779	4.33506	0.992623	4.15299	4.55454
TCGA-BP-5185-01A-01R-1426-07	tumor	TCGA-BP-5185	TCGA-KIRC	56	0	not reported	male	white	0	20470	M0	NX	Stage I	T1a	1132	2024-03-10	Clear cell adenocarcinoma, NOS	no	No	no	Pharmaceutical Therapy, NOS	3.10137	9.70302	4.53534	1.46153	0.350271	5.80927	1.29031	5.33095	2.81127	1.21816	2.16675	2.58179	0.613154	5.38144	5.29698	5.53349	5.31271	5.21813	0.639047	2.42632	1.58506	4.00844	0.853437	1.26694	1.96125	0.0692897	2.8056	2.83619
TCGA-BP-4799-01A-01R-1305-07	tumor	TCGA-BP-4799	TCGA-KIRC	70	1133	not reported	male	white	1	25842	M0	N0	Stage III	T3b	0	2024-03-10	Clear cell adenocarcinoma, NOS	yes	Not Reported	no	Radiation Therapy, NOS	3.10411	8.60069	4.92036	2.99931	0.128821	2.06461	5.5965	4.07098	3.3489	3.18767	0.549028	3.27714	0.183455	3.45753	5.31876	6.3822	6.81871	4.6518	0.818196	3.58637	1.92456	0.969233	2.91154	0.714048	1.18986	0.580531	1.63932	2.28182
TCGA-BP-5184-01A-01R-1426-07	tumor	TCGA-BP-5184	TCGA-KIRC	54	0	not reported	male	white	0	19746	M0	NX	Stage I	T1a	1133	2024-03-10	Clear cell adenocarcinoma, NOS	no	No	not reported	Radiation Therapy, NOS	3.10411	11.6008	5.70346	3.88082	0.332851	3.92883	5.62956	6.79961	4.31691	3.65417	3.65831	5.84287	0.860526	5.02786	6.39442	7.60486	7.60664	6.55261	2.36418	3.80071	6.352	6.61297	2.40297	3.5037	2.63724	0.449641	5.12972	3.15602
TCGA-BP-4332-01A-01R-1289-07	tumor	TCGA-BP-4332	TCGA-KIRC	36	0	not reported	male	white	0	13404	M0	N0	Stage III	T3a	1133	2024-03-10	Clear cell adenocarcinoma, NOS	no	No	not reported	Pharmaceutical Therapy, NOS	3.10411	11.4736	5.56162	3.67478	1.52185	6.51955	5.91405	7.50481	5.7831	2.25429	2.64466	4.64253	2.45691	5.06071	4.66424	6.98174	7.23213	5.79712	2.60632	3.61591	3.82375	3.79791	3.6998	2.79044	1.19289	0.352307	3.75888	5.76986
TCGA-A3-3326-01A-01R-0864-07	tumor	TCGA-A3-3326	TCGA-KIRC	47	0	not reported	male	white	0	17285	M0	NX	Stage I	T1a	1137	2024-03-10	Clear cell adenocarcinoma, NOS	no	No	not reported	Radiation Therapy, NOS	3.11507	11.1773	5.78285	4.62173	0.580049	5.1771	5.25091	6.96419	6.61884	2.86501	3.12527	5.84028	1.54097	7.071	5.51556	6.58621	6.53717	4.45035	3.39946	3.97154	1.68661	6.10232	2.72792	2.76905	3.48179	0.281431	4.0985	2.5034
TCGA-BP-5007-01A-01R-1334-07	tumor	TCGA-BP-5007	TCGA-KIRC	45	0	not hispanic or latino	male	white	0	16793	M0	N0	Stage II	T2	1140	2024-03-10	Clear cell adenocarcinoma, NOS	no	No	not reported	Radiation Therapy, NOS	3.12329	11.5497	5.36886	2.1277	0.931986	5.67601	6.04275	7.73958	6.51593	2.20933	2.41846	4.93198	2.33537	6.0099	6.16183	6.41785	7.54571	5.16254	2.56037	3.62484	0.869082	3.96934	4.05068	2.0536	2.45302	0.727528	3.14958	3.85116
TCGA-AK-3456-01A-02R-1325-07	tumor	TCGA-AK-3456	TCGA-KIRC	48	0	not hispanic or latino	male	black or african american	0	17821	M0	N0	Stage II	T2	1143	2024-03-10	Clear cell adenocarcinoma, NOS	no	No	not reported	Pharmaceutical Therapy, NOS	3.13151	3.03104	6.69751	4.39095	1.77993	2.37348	3.657	4.0734	2.52932	4.24996	4.78628	5.25084	2.28339	5.25109	1.15121	6.11961	6.53417	5.85353	2.11106	1.83342	0.345396	4.067	1.28854	3.52742	4.00806	0.833497	4.69414	3.88714
TCGA-BP-5182-01A-01R-1426-07	tumor	TCGA-BP-5182	TCGA-KIRC	56	0	not hispanic or latino	male	white	0	20597	M0	N0	Stage I	T1a	1165	2024-03-10	Clear cell adenocarcinoma, NOS	no	No	not reported	Pharmaceutical Therapy, NOS	3.19178	10.1612	7.51703	5.74868	1.20358	3.24311	6.38876	5.44425	4.43449	3.31063	3.51559	5.15565	1.77733	5.55427	4.84739	6.24637	6.99938	6.50561	3.61999	3.50308	6.73364	5.77586	2.51205	2.93216	1.58236	0.511063	3.50555	3.73602
TCGA-AK-3458-01A-01R-1503-07	tumor	TCGA-AK-3458	TCGA-KIRC	48	0	not hispanic or latino	male	white	0	17557	M0	NX	Stage I	T1b	1168	2024-03-10	Clear cell adenocarcinoma, NOS	no	No	not reported	Radiation Therapy, NOS	3.2	11.7275	6.14132	1.93636	0.409798	4.72376	5.29965	7.26999	5.40816	2.04987	3.17953	4.01772	1.91384	5.99432	6.09658	7.54992	8.42086	4.37244	1.66143	4.88179	4.97408	7.43107	2.06891	2.06963	2.40518	0.60966	3.98773	3.0285
TCGA-B0-5120-01A-01R-1420-07	tumor	TCGA-B0-5120	TCGA-KIRC	72	0	not hispanic or latino	female	white	0	26559	M0	N0	Stage I	T1a	1169	2024-03-10	Clear cell adenocarcinoma, NOS	no	No	no	Pharmaceutical Therapy, NOS	3.20274	10.8438	6.18363	3.3156	0.453333	4.11666	5.42231	7.21026	4.84786	2.29593	1.82118	4.50745	2.15487	5.24956	6.22233	8.29923	9.45483	6.56114	2.51937	2.89606	4.90886	3.15581	2.91697	3.24496	2.39465	0.904658	4.06105	3.81483
TCGA-B0-5113-01A-01R-1420-07	tumor	TCGA-B0-5113	TCGA-KIRC	69	0	not hispanic or latino	female	white	0	25369	M0	N0	Stage III	T3a	1175	2024-03-10	Clear cell adenocarcinoma, NOS	no	No	no	Pharmaceutical Therapy, NOS	3.21918	10.1031	6.38982	2.90342	0.926227	3.82447	5.73871	6.7941	6.10303	2.75707	2.25641	5.26048	0.0831112	6.17539	4.96543	6.90175	7.43041	6.00827	2.16723	2.37593	4.60548	4.02873	4.49373	2.98023	2.50584	1.00698	3.79719	4.12437
TCGA-BP-5001-01A-01R-1334-07	tumor	TCGA-BP-5001	TCGA-KIRC	43	0	not reported	female	white	0	15858	M0	NX	Stage I	T1b	1177	2024-03-10	Clear cell adenocarcinoma, NOS	no	No	not reported	Radiation Therapy, NOS	3.22466	10.723	4.12288	2.18736	1.3995	3.45066	4.20423	6.57851	6.22623	2.62375	2.64922	4.20934	1.36345	5.33994	6.19597	4.85135	7.37662	4.82599	2.16636	4.29875	1.3705	6.23917	1.82859	2.73922	2.35327	0.419539	3.65373	1.96986
TCGA-A3-3324-01A-02R-1325-07	tumor	TCGA-A3-3324	TCGA-KIRC	51	0	not reported	male	white	0	18843	M0	NX	Stage I	T1b	1186	2024-03-10	Clear cell adenocarcinoma, NOS	no	No	not reported	Pharmaceutical Therapy, NOS	3.24932	9.26686	5.74118	3.74675	0.634593	6.1397	5.48888	6.68576	4.90363	2.11036	2.51175	3.99296	0.0367495	6.05665	4.67888	5.68536	6.65738	5.89662	2.81299	2.7282	1.38543	3.64622	3.39899	2.54434	2.31574	0.615793	4.14138	4.35605
TCGA-A3-3311-01A-02R-1325-07	tumor	TCGA-A3-3311	TCGA-KIRC	57	1191	not reported	male	not reported	1	21183	M0	NX	Stage I	T1	0	2024-03-10	Clear cell adenocarcinoma, NOS	no	No	not reported	Pharmaceutical Therapy, NOS	3.26301	10.1967	6.31128	3.7585	0.572211	5.7092	4.42782	6.55371	4.5135	2.23973	2.21878	3.98303	0.715103	5.96895	5.49408	7.63663	7.17425	5.14426	2.41316	1.84772	3.67785	5.91692	3.11838	2.96148	3.35139	0.30871	4.63968	4.73519
TCGA-B0-4846-01A-01R-1277-07	tumor	TCGA-B0-4846	TCGA-KIRC	52	1200	not hispanic or latino	male	white	1	19139	M1	N0	Stage IV	T3a	0	2024-03-10	Clear cell adenocarcinoma, NOS	no	No	not reported	Pharmaceutical Therapy, NOS	3.28767	10.8761	5.97063	3.95323	1.30515	2.74932	5.77015	6.71055	6.46208	2.91841	3.09053	5.55411	1.70213	7.27386	4.47856	7.25928	6.18765	6.57554	2.68203	4.38134	3.037	6.93701	3.65916	3.22007	1.19099	0.591201	4.953	3.91106
TCGA-CJ-4895-01A-01R-1305-07	tumor	TCGA-CJ-4895	TCGA-KIRC	62	1200	not hispanic or latino	male	white	1	22892	M1	NX	Stage IV	T3a	0	2024-03-10	Clear cell adenocarcinoma, NOS	no	No	yes	Pharmaceutical Therapy, NOS	3.28767	10.3655	7.18159	3.62397	0.747516	3.61138	6.65198	7.41042	3.88599	2.2486	3.43232	4.31929	0.0294175	6.72987	4.958	7.53725	6.54068	5.24567	2.68174	3.4129	5.50107	6.19545	2.81473	2.42153	0.217603	0.496309	2.89484	2.6578
TCGA-AK-3447-01A-01R-1766-07	tumor	TCGA-AK-3447	TCGA-KIRC	83	0	not hispanic or latino	male	white	0	30676	M0	NX	Stage II	T2	1217	2024-03-10	Clear cell adenocarcinoma, NOS	no	No	not reported	Pharmaceutical Therapy, NOS	3.33425	3.85091	3.4152	0.752749	1.91192	0.793854	0.127369	3.28499	0.400866	1.22688	0.261832	2.38885	1.43071	2.48182	3.68572	1.86932	2.78699	5.53512	0.123004	1.95899	1.1884	1.45281	0.392867	2.2397	0.0136409	0.00920383	6.08343	0.15095
TCGA-B8-5158-01A-01R-1420-07	tumor	TCGA-B8-5158	TCGA-KIRC	56	0	not hispanic or latino	male	white	0	20764	M0	N1	Stage III	T3a	1218	2024-03-10	Clear cell adenocarcinoma, NOS	no	No	no	Pharmaceutical Therapy, NOS	3.33699	10.8182	6.62757	3.82317	4.61742	5.15781	7.26676	6.6419	4.57897	4.92023	3.6482	4.29453	0.599794	7.33564	4.56158	8.90723	7.47028	3.88438	3.94195	3.46417	0.240131	6.03271	3.7136	3.81949	4.16936	0.470615	2.45836	3.88814
TCGA-B0-4821-01A-01R-1503-07	tumor	TCGA-B0-4821	TCGA-KIRC	68	1230	not hispanic or latino	female	asian	1	25013	M0	N0	Stage III	T3b	0	2024-03-10	Clear cell adenocarcinoma, NOS	no	No	not reported	Radiation Therapy, NOS	3.36986	12.7576	3.97638	2.79784	1.62082	5.45672	5.79855	7.91584	7.35784	4.76606	1.40179	2.22104	0.0382957	6.67711	5.663	8.80342	7.14043	4.53537	2.69751	5.3115	1.96229	3.55474	2.71024	1.83062	2.1514	0.569394	1.87912	5.99913
TCGA-B0-4836-01A-01R-1305-07	tumor	TCGA-B0-4836	TCGA-KIRC	61	1238	not hispanic or latino	male	white	1	22488	M1	NX	Stage IV	T3b	0	2024-03-10	Clear cell adenocarcinoma, NOS	no	No	not reported	Pharmaceutical Therapy, NOS	3.39178	10.8067	5.43958	3.77506	0.733268	5.74915	7.14112	7.3636	5.36607	2.0708	2.57575	3.33113	0.587269	6.62103	5.40788	8.64706	7.09489	4.92241	2.28936	4.24559	5.53192	3.6774	3.35675	1.63543	2.93123	1.19661	2.47617	3.62052
TCGA-AS-3777-01A-01R-0864-07	tumor	TCGA-AS-3777	TCGA-KIRC	63	0	not hispanic or latino	male	white	0	23039	M0	NX	Stage I	T1a	1238	2024-03-10	Clear cell adenocarcinoma, NOS	no	No	not reported	Radiation Therapy, NOS	3.39178	3.74385	3.60577	9.28005	1.74369	0.97761	0.645517	3.70064	1.12307	4.05098	5.96983	5.8347	1.45112	5.13993	3.22492	2.82764	7.37156	5.66853	0.568519	1.20082	3.62438	3.62021	0.719403	2.60153	3.9602	0.158854	6.40765	1.12499
TCGA-A3-3331-01A-02R-1325-07	tumor	TCGA-A3-3331	TCGA-KIRC	86	0	not hispanic or latino	female	white	0	31615	M0	N0	Stage I	T1	1257	2024-03-10	Clear cell adenocarcinoma, NOS	no	No	not reported	Pharmaceutical Therapy, NOS	3.44384	10.4752	5.89558	3.40051	1.04579	4.1244	4.19934	6.67495	6.49583	2.97788	3.15929	5.60002	0.0963968	6.6763	5.272	6.53627	7.16603	6.11555	2.73186	2.88587	1.6132	6.95616	3.70642	2.57454	2.43851	0.55768	3.90415	4.3648
TCGA-BP-4999-01A-01R-1334-07	tumor	TCGA-BP-4999	TCGA-KIRC	56	0	not hispanic or latino	male	white	0	20518	M0	NX	Stage I	T1a	1266	2024-03-10	Clear cell adenocarcinoma, NOS	yes	Not Reported	not reported	Radiation Therapy, NOS	3.46849	10.3987	4.9875	1.69675	1.09734	3.35023	5.42102	6.68357	6.84332	2.68628	2.42879	5.31166	1.66771	5.29686	5.13801	6.75005	6.39598	6.34031	2.02301	3.00141	2.82046	4.64786	4.03271	2.89685	1.50848	1.02722	3.34575	3.12917
TCGA-BP-4763-01A-01R-1289-07	tumor	TCGA-BP-4763	TCGA-KIRC	79	1270	not reported	female	white	1	29150	M0	NX	Stage I	T1a	0	2024-03-10	Clear cell adenocarcinoma, NOS	no	No	not reported	Pharmaceutical Therapy, NOS	3.47945	10.0687	5.14157	1.47949	0.449746	4.56146	6.39516	6.05735	3.24847	2.35389	2.33974	3.98353	1.4197	5.47703	6.01783	7.67998	7.51121	6.23847	1.11597	3.277	5.11781	3.43377	4.27503	2.60317	2.46106	0.904118	2.30015	2.87539
TCGA-B0-5116-01A-02R-1420-07	tumor	TCGA-B0-5116	TCGA-KIRC	52	0	not hispanic or latino	male	white	0	19352	M0	N0	Stage III	T3b	1274	2024-03-10	Clear cell adenocarcinoma, NOS	no	No	yes	Radiation Therapy, NOS	3.49041	11.6561	4.56054	2.62987	0.109829	4.06834	5.25682	7.42156	3.44998	3.43791	2.06502	5.13075	0.00848689	4.32421	5.7338	8.80874	7.48476	4.25784	0.63292	2.33703	3.75281	5.4588	3.39573	2.52499	2.22512	0.503145	4.65863	6.22987
TCGA-BP-4334-01A-01R-1289-07	tumor	TCGA-BP-4334	TCGA-KIRC	56	645	not reported	male	white	1	20609	M0	N0	Stage III	T3a	645	2024-03-10	Clear cell adenocarcinoma, NOS	no	No	yes	Radiation Therapy, NOS	3.53425	4.0967	4.04592	1.84282	1.49288	1.34426	0.843582	3.34322	2.24598	2.11523	0.840604	3.10096	2.10719	2.94456	2.62042	3.46439	3.38406	6.62141	1.17249	0.867738	0.450908	0.719665	0.579566	1.26442	0.0809305	0.0401209	5.62128	1.03351
TCGA-B0-5402-01A-01R-1503-07	tumor	TCGA-B0-5402	TCGA-KIRC	64	0	not hispanic or latino	male	white	0	23477	M0	NX	Stage IV	T4	1290	2024-03-10	Clear cell adenocarcinoma, NOS	no	No	yes	Radiation Therapy, NOS	3.53425	10.3466	4.04868	1.84024	0.352759	3.69076	5.4769	7.02591	5.60789	4.52883	4.62555	5.86276	2.2341	5.15668	5.74722	7.86724	6.29679	5.70001	2.3368	3.8467	5.11096	6.22519	3.46281	2.17332	3.11567	0.920141	3.61706	3.32508
TCGA-BP-5183-01A-01R-1426-07	tumor	TCGA-BP-5183	TCGA-KIRC	57	0	hispanic or latino	male	white	0	20881	M0	NX	Stage III	T3a	1291	2024-03-10	Clear cell adenocarcinoma, NOS	no	No	no	Radiation Therapy, NOS	3.53699	11.5979	6.80827	4.56401	0.593497	4.19223	5.77698	6.43622	5.29653	3.07356	3.65099	4.50055	0.560813	6.63552	3.97282	7.42526	6.9227	4.81654	2.93987	3.81508	0.0353424	5.9758	2.76717	3.98499	2.74638	0.396598	5.32617	3.82811
TCGA-CJ-4868-01A-01R-1305-07	tumor	TCGA-CJ-4868	TCGA-KIRC	42	646	not hispanic or latino	male	white	1	15601	M1	N0	Stage IV	T3a	646	2024-03-10	Clear cell adenocarcinoma, NOS	no	No	yes	Radiation Therapy, NOS	3.53973	11.11	6.72477	4.28309	1.43946	6.28978	6.85541	6.84063	4.70229	2.93331	2.09946	3.55773	0.929867	6.91382	5.71483	8.59601	6.76963	5.41475	3.78628	4.46699	5.79234	3.317	3.31094	1.98335	2.71321	0.813607	2.89631	3.76703
TCGA-B8-4151-01A-01R-1188-07	tumor	TCGA-B8-4151	TCGA-KIRC	51	0	hispanic or latino	female	white	0	18760	M0	N0	Stage III	T3a	1299	2024-03-10	Clear cell adenocarcinoma, NOS	no	No	no	Radiation Therapy, NOS	3.5589	11.531	5.57807	2.22805	0.761711	5.02191	5.6204	6.44949	5.23111	2.12654	3.75009	5.94829	1.39023	6.73686	5.72326	5.22955	8.31419	5.54346	1.3972	2.68807	0.61306	7.59209	1.89126	2.5399	2.38711	0.428571	4.16368	3.58672
TCGA-A3-3358-01A-01R-1541-07	tumor	TCGA-A3-3358	TCGA-KIRC	57	0	not hispanic or latino	female	white	0	21087	M0	N0	Stage I	T1a	1307	2024-03-10	Clear cell adenocarcinoma, NOS	yes	Not Reported	not reported	Radiation Therapy, NOS	3.58082	10.4995	7.26574	4.2998	0.462471	4.81198	5.06094	7.2925	6.26757	2.46671	2.13468	4.25666	0.953452	5.42034	5.09911	7.00984	7.06766	4.53148	2.96247	3.80241	4.56345	4.81781	3.09219	2.44906	1.8427	0.594262	4.02753	4.25485
TCGA-BP-4994-01A-01R-1334-07	tumor	TCGA-BP-4994	TCGA-KIRC	54	0	not reported	male	white	0	19946	M0	NX	Stage I	T1a	1308	2024-03-10	Clear cell adenocarcinoma, NOS	no	No	not reported	Pharmaceutical Therapy, NOS	3.58356	9.22966	4.87927	2.75824	3.86282	2.75719	5.14233	5.40182	2.22404	3.03731	2.45386	5.36737	3.42365	4.01349	4.16253	5.49371	5.02544	7.677	2.21114	2.45433	2.07601	3.58862	2.65725	2.17015	0.588805	0.900645	5.42611	2.38339
TCGA-A3-3374-01A-02R-1325-07	tumor	TCGA-A3-3374	TCGA-KIRC	51	0	not hispanic or latino	female	black or african american	0	18890	M0	N0	Stage I	T1b	1314	2024-03-10	Clear cell adenocarcinoma, NOS	no	No	not reported	Radiation Therapy, NOS	3.6	3.7488	7.72893	5.10495	2.49093	1.34954	4.14204	1.86778	2.91227	2.77376	1.02581	4.20126	1.39111	4.58563	2.48416	3.3195	2.34931	6.2145	4.60868	2.09744	2.10792	0.449852	0.839879	1.73118	0.0766959	0.0824301	4.8695	0.683382
TCGA-B0-5077-01A-01R-1334-07	tumor	TCGA-B0-5077	TCGA-KIRC	77	1317	not hispanic or latino	male	white	1	28405	M0	N0	Stage I	T1a	0	2024-03-10	Clear cell adenocarcinoma, NOS	no	No	not reported	Radiation Therapy, NOS	3.60822	10.9271	5.65275	4.90572	1.55552	2.96303	6.43915	7.59816	3.8454	2.36365	3.36734	4.79283	1.17434	6.26392	6.20164	7.84916	7.26163	5.15415	2.62903	3.21718	0.637564	5.77636	3.24092	3.1942	1.73023	0.63292	3.64841	3.38325
TCGA-DV-5565-01A-01R-1541-07	tumor	TCGA-DV-5565	TCGA-KIRC	59	0	not hispanic or latino	male	white	0	21642	M0	NX	Stage I	T1a	1329	2024-03-10	Clear cell adenocarcinoma, NOS	yes	Not Reported	not reported	Radiation Therapy, NOS	3.6411	10.9596	5.61625	4.75769	0.689568	4.68301	5.52546	5.99395	3.28966	1.08821	1.6658	3.22299	0.159887	6.29657	5.93629	6.0417	5.2167	4.67115	1.9678	3.11318	3.52718	3.47687	2.74306	1.4157	1.93712	0.479231	1.65796	3.4013
TCGA-B0-4712-01A-01R-1503-07	tumor	TCGA-B0-4712	TCGA-KIRC	76	1337	not hispanic or latino	male	white	1	28095	M1	NX	Stage IV	T3a	0	2024-03-10	Clear cell adenocarcinoma, NOS	yes	Not Reported	not reported	Radiation Therapy, NOS	3.66301	11.2944	7.30244	3.60741	1.78777	6.13096	5.82471	6.46766	8.24781	2.81584	1.27292	2.51526	0.0798389	7.17525	4.65278	7.95595	6.89056	4.59644	3.17401	4.40431	4.34446	2.61072	2.10397	1.54498	1.84667	0.77905	2.34418	3.82377
TCGA-BP-4762-01A-02R-1289-07	tumor	TCGA-BP-4762	TCGA-KIRC	42	1343	not reported	male	white	1	15358	M0	NX	Stage I	T1a	0	2024-03-10	Clear cell adenocarcinoma, NOS	yes	Not Reported	not reported	Radiation Therapy, NOS	3.67945	10.9691	6.34833	3.16537	0.630405	4.34009	5.18303	6.04402	2.6185	2.95114	2.72598	5.36052	0.939151	5.87097	5.96368	7.14215	7.25545	6.37521	2.58856	2.71934	8.36902	5.03656	3.81281	2.30211	1.68477	0.484808	2.98526	2.42342
TCGA-BP-5199-01A-01R-1426-07	tumor	TCGA-BP-5199	TCGA-KIRC	58	0	not hispanic or latino	male	white	0	21256	M0	N0	Stage II	T2	1355	2024-03-10	Clear cell adenocarcinoma, NOS	yes	Not Reported	not reported	Pharmaceutical Therapy, NOS	3.71233	11.9458	6.19553	5.19741	1.88955	6.88908	6.03638	7.41486	5.267	2.81637	1.99099	3.28488	1.32751	7.07571	7.0558	8.33258	7.43646	6.14299	2.94334	5.43409	4.77117	2.18002	3.13493	2.23726	1.28599	1.14365	3.23089	3.65289
TCGA-BP-4347-01A-01R-1289-07	tumor	TCGA-BP-4347	TCGA-KIRC	74	0	not hispanic or latino	male	white	0	27146	M0	NX	Stage III	T3b	1367	2024-03-10	Clear cell adenocarcinoma, NOS	no	No	not reported	Radiation Therapy, NOS	3.74521	10.4929	4.36897	2.5991	2.24486	4.96824	6.55757	6.67467	6.08991	2.32518	3.22381	3.51884	0.0893626	6.24227	6.22655	7.1389	6.53085	5.66133	1.58236	3.53133	2.04338	5.22093	3.3638	3.67295	2.84406	0.522759	3.6176	5.51721
TCGA-B0-4816-01A-01R-1503-07	tumor	TCGA-B0-4816	TCGA-KIRC	49	1371	not hispanic or latino	male	white	1	18133	M0	N0	Stage II	T2	0	2024-03-10	Clear cell adenocarcinoma, NOS	no	No	not reported	Pharmaceutical Therapy, NOS	3.75616	11.3657	7.75586	3.76663	0.618709	6.03506	4.89757	6.36659	4.61629	2.8935	2.46624	4.17203	1.14711	6.50309	5.57653	7.08328	7.90751	5.43303	2.99494	4.61052	0.768248	5.55303	3.72255	2.29801	2.07286	0.615981	2.37729	3.1058
TCGA-BP-4995-01A-01R-1334-07	tumor	TCGA-BP-4995	TCGA-KIRC	68	0	not hispanic or latino	male	white	0	24850	M0	N0	Stage I	T1b	1371	2024-03-10	Clear cell adenocarcinoma, NOS	yes	Not Reported	not reported	Pharmaceutical Therapy, NOS	3.75616	9.89648	4.99801	3.02036	3.40399	3.15499	5.87981	5.82241	2.88725	2.88503	2.79487	5.55284	3.08381	4.50316	4.85627	6.01634	5.28352	7.26471	2.45091	3.18055	1.73942	4.24419	3.21703	2.32386	0.600841	0.721679	5.03885	2.37821
TCGA-CJ-4916-01A-01R-1426-07	tumor	TCGA-CJ-4916	TCGA-KIRC	69	0	not hispanic or latino	female	white	0	25470	M0	NX	Stage III	T3a	1373	2024-03-10	Clear cell adenocarcinoma, NOS	no	No	no	Pharmaceutical Therapy, NOS	3.76164	10.6435	6.73094	4.10865	1.08032	3.67046	4.51041	6.26697	5.60616	3.37625	3.25248	4.04654	0.844546	6.44918	4.68516	5.81095	6.27717	5.41267	3.2252	4.71298	1.3815	5.30048	3.08389	3.3843	2.34721	0.860049	3.31986	3.2025
TCGA-B0-4837-01A-01R-1305-07	tumor	TCGA-B0-4837	TCGA-KIRC	63	1378	not hispanic or latino	male	white	1	23129	M0	N0	Stage I	T1b	0	2024-03-10	Clear cell adenocarcinoma, NOS	no	No	not reported	Radiation Therapy, NOS	3.77534	10.8127	4.84771	2.98743	1.74911	4.93612	4.59596	6.78849	4.57838	2.46637	1.94755	3.61364	0.764516	5.36212	6.77072	8.04827	8.34914	4.7981	2.50579	3.38837	3.48331	4.72523	4.17117	1.03154	2.66391	0.461214	1.76099	2.58374
TCGA-B8-4154-01A-01R-1188-07	tumor	TCGA-B8-4154	TCGA-KIRC	73	0	not hispanic or latino	female	white	0	26882	M0	N0	Stage I	T1a	1380	2024-03-10	Clear cell adenocarcinoma, NOS	no	No	no	Pharmaceutical Therapy, NOS	3.78082	11.9092	6.41204	2.85084	0.549521	3.44746	3.47816	6.61312	3.72895	4.44788	4.16405	6.37203	0.0571383	5.90359	6.83981	6.28253	7.72216	6.26629	1.90654	5.23994	4.1578	7.70357	2.87696	3.80591	2.9558	0.343692	5.5456	2.41506
TCGA-BP-4973-01A-01R-1334-07	tumor	TCGA-BP-4973	TCGA-KIRC	47	0	not reported	male	white	0	17461	M0	NX	Stage III	T3a	1384	2024-03-10	Clear cell adenocarcinoma, NOS	no	No	not reported	Pharmaceutical Therapy, NOS	3.79178	10.8454	5.2896	3.73207	1.01293	5.0031	5.90277	7.82217	6.15369	3.13463	3.50306	5.38689	1.39369	6.26748	4.32445	5.87766	6.80448	4.765	2.48076	2.62405	0.90589	6.23	3.06852	2.5036	2.7131	0.48944	4.37504	4.41267
TCGA-A3-3328-01A-01R-0864-07	tumor	TCGA-A3-3328	TCGA-KIRC	79	0	not hispanic or latino	male	white	0	29168	M0	N0	Stage I	T1b	1385	2024-03-10	Clear cell adenocarcinoma, NOS	yes	Not Reported	no	Radiation Therapy, NOS	3.79452	2.74996	1.65265	0.958212	2.48481	1.44657	1.28877	3.40306	2.5287	4.23792	3.43098	6.53305	3.58565	1.69492	0.976804	2.50868	0.342782	8.07975	0.774502	1.429	0.162081	1.15666	1.17887	2.25208	0.026021	0.0392788	7.64355	0.847596
TCGA-A3-3349-01A-01R-1188-07	tumor	TCGA-A3-3349	TCGA-KIRC	34	0	not hispanic or latino	female	white	0	12431	M0	N0	Stage I	T1b	1385	2024-03-10	Clear cell adenocarcinoma, NOS	no	No	not reported	Radiation Therapy, NOS	3.79452	11.2681	5.8829	2.0125	0.969086	4.07029	4.94033	7.38241	4.61087	2.6683	2.57763	4.3745	2.01099	6.06454	6.69799	7.41408	7.59173	6.6274	3.43973	4.57891	4.62563	4.71835	3.56572	3.07168	1.14574	1.23346	3.39163	3.10019
TCGA-DV-5566-01A-01R-1541-07	tumor	TCGA-DV-5566	TCGA-KIRC	67	0	not hispanic or latino	female	white	0	24717	M0	NX	Stage I	T1a	1398	2024-03-10	Clear cell adenocarcinoma, NOS	yes	Not Reported	not reported	Pharmaceutical Therapy, NOS	3.83014	11.2775	5.31066	3.07589	3.04756	3.57831	4.87396	7.23649	4.11551	4.1624	3.92064	5.87142	1.84828	6.09342	6.60532	7.48637	8.10651	7.02959	1.17268	2.67464	3.73591	6.47581	2.17492	2.98656	4.17378	0.380951	5.16223	3.8256
TCGA-CZ-4854-01A-01R-1305-07	tumor	TCGA-CZ-4854	TCGA-KIRC	68	1404	not hispanic or latino	male	white	1	24876	M0	N0	Stage I	T1b	0	2024-03-10	Clear cell adenocarcinoma, NOS	yes	Not Reported	not reported	Radiation Therapy, NOS	3.84658	10.7132	6.04612	3.86494	1.37173	5.50772	5.00491	6.60477	4.56636	4.72333	1.72792	2.85388	1.71167	5.62438	3.59195	7.25996	6.71327	3.79996	2.29225	2.10983	4.335	3.95421	2.57505	1.82627	3.09109	0.548239	1.3467	5.64497
TCGA-B0-5399-01A-01R-1503-07	tumor	TCGA-B0-5399	TCGA-KIRC	46	0	not hispanic or latino	male	white	0	17145	M0	N0	Stage I	T1b	1411	2024-03-10	Clear cell adenocarcinoma, NOS	no	No	no	Radiation Therapy, NOS	3.86575	10.9692	5.56205	2.81863	0.917317	3.94888	5.46906	7.33523	5.49021	2.7788	3.09724	5.48401	1.04299	6.36219	4.18513	7.98512	7.49903	5.47247	2.01099	3.81325	5.26835	6.71941	3.40162	3.50798	2.03284	0.553754	4.68065	3.04226
TCGA-BP-4983-01A-01R-1334-07	tumor	TCGA-BP-4983	TCGA-KIRC	67	0	not reported	female	asian	0	24558	M0	NX	Stage III	T3a	1413	2024-03-10	Clear cell adenocarcinoma, NOS	no	No	not reported	Radiation Therapy, NOS	3.87123	10.5505	7.296	5.12725	2.42164	3.61143	7.80648	6.26578	7.3281	3.81149	2.43285	2.47884	0.470511	7.46212	0.740539	8.97171	3.03046	2.06612	5.54111	4.8939	5.13817	5.60505	3.45399	2.05415	6.24138	0.671565	2.26012	3.79229
TCGA-BP-4991-01A-01R-1334-07	tumor	TCGA-BP-4991	TCGA-KIRC	54	0	not reported	male	white	0	19739	M0	NX	Stage I	T1a	1413	2024-03-10	Clear cell adenocarcinoma, NOS	no	No	not reported	Pharmaceutical Therapy, NOS	3.87123	10.5885	5.27023	3.09219	1.30334	6.26491	5.16542	7.1042	5.49986	2.60732	2.63606	5.09747	0.0375931	5.28772	6.44735	7.69468	7.49186	5.97894	2.85106	4.28511	0.666757	4.7905	4.41633	3.2807	2.60609	1.0743	3.09366	5.50537
TCGA-CJ-4635-01A-02R-1305-07	tumor	TCGA-CJ-4635	TCGA-KIRC	48	0	hispanic or latino	male	white	0	17620	M0	NX	Stage I	T1b	1416	2024-03-10	Clear cell adenocarcinoma, NOS	no	No	not reported	Pharmaceutical Therapy, NOS	3.87945	9.66433	6.84366	5.49327	0.882995	3.376	5.94929	6.82665	5.02923	4.80728	3.19193	5.04564	2.38521	6.34294	4.30923	7.3727	7.32608	3.83142	3.29249	3.51614	4.40041	4.49821	3.5877	2.85022	2.56404	0.88885	3.54473	4.1429
TCGA-B0-4811-01A-01R-1503-07	tumor	TCGA-B0-4811	TCGA-KIRC	48	1417	not hispanic or latino	male	white	1	17792	M0	N0	Stage III	T3a	0	2024-03-10	Clear cell adenocarcinoma, NOS	no	No	yes	Radiation Therapy, NOS	3.88219	10.4087	4.29867	2.19991	0.796764	3.8162	3.60979	6.41446	5.17158	1.79423	1.80166	3.07752	0.19497	5.23993	5.6112	6.12425	5.68124	4.80502	1.64731	3.50602	2.25991	4.76794	1.7257	1.41424	0.656817	0.309991	3.2824	2.30676
TCGA-B2-5639-01A-01R-1541-07	tumor	TCGA-B2-5639	TCGA-KIRC	46	1003	not hispanic or latino	male	white	1	17045	M1	NX	Stage IV	T3	417	2024-03-10	Clear cell adenocarcinoma, NOS	no	No	yes	Pharmaceutical Therapy, NOS	3.89041	9.96742	6.63754	3.69267	0.331017	6.23332	5.27183	6.0383	3.4396	2.47537	4.15836	5.04474	0.957246	5.88198	3.19499	5.96615	7.54454	5.34368	2.01696	2.3029	2.08997	5.66931	2.40065	2.71956	3.75043	0.469678	2.71436	3.642
TCGA-AK-3443-01A-02R-1325-07	tumor	TCGA-AK-3443	TCGA-KIRC	45	0	not hispanic or latino	male	white	0	16578	M0	N0	Stage II	T2	1423	2024-03-10	Clear cell adenocarcinoma, NOS	no	No	not reported	Pharmaceutical Therapy, NOS	3.89863	4.13431	1.18447	0.356933	1.79884	0.609093	0.260989	3.20945	2.39476	2.95436	2.84657	6.08219	3.40557	1.0352	3.71328	2.37075	2.35267	8.04751	0.0779266	0.362778	0.624148	1.5976	0.970265	2.03717	0.0236102	0.0040339	6.61481	1.13593
TCGA-CZ-4857-01A-01R-1305-07	tumor	TCGA-CZ-4857	TCGA-KIRC	56	1432	not hispanic or latino	male	white	1	20718	M1	N0	Stage IV	T3a	0	2024-03-10	Clear cell adenocarcinoma, NOS	no	No	yes	Radiation Therapy, NOS	3.92329	11.0409	7.00461	4.0534	0.618896	6.12628	5.71876	6.90461	5.5325	3.56308	2.11427	4.47399	1.11736	6.85707	4.12805	7.84129	5.74822	4.82872	3.44233	3.84101	4.34584	2.56528	3.2712	2.51291	2.68511	0.281194	1.81328	5.40585
TCGA-BP-4975-01A-01R-1334-07	tumor	TCGA-BP-4975	TCGA-KIRC	40	0	not hispanic or latino	male	white	0	14710	M0	NX	Stage I	T1b	1433	2024-03-10	Clear cell adenocarcinoma, NOS	no	No	not reported	Radiation Therapy, NOS	3.92603	10.8487	5.72399	4.35234	0.326077	3.96738	6.07792	6.5053	2.68316	2.74489	3.20958	6.25153	2.0417	5.73273	5.94546	7.75649	8.34466	5.94282	2.22058	2.9637	3.80688	6.37926	3.42347	3.28326	2.10926	0.202637	4.90444	3.45087
TCGA-CJ-4872-01A-01R-1305-07	tumor	TCGA-CJ-4872	TCGA-KIRC	51	0	not hispanic or latino	male	white	0	18862	M0	N0	Stage I	T1b	1435	2024-03-10	Clear cell adenocarcinoma, NOS	no	No	no	Pharmaceutical Therapy, NOS	3.93151	11.0397	5.41612	3.38239	0.919531	4.55624	4.58513	6.67535	3.87443	2.49641	1.66585	3.84497	0.118891	5.44109	5.86221	7.87097	7.4756	6.11025	1.7166	5.06295	4.82273	4.23648	3.71338	1.91613	1.63469	0.808097	1.69301	3.66593
TCGA-A3-3307-01A-01R-0864-07	tumor	TCGA-A3-3307	TCGA-KIRC	66	0	not reported	male	not reported	0	24315	M0	N0	Stage III	T3b	1436	2024-03-10	Clear cell adenocarcinoma, NOS	yes	Not Reported	not reported	Pharmaceutical Therapy, NOS	3.93425	11.118	6.10283	2.56813	1.62765	5.23591	6.34687	7.43671	5.97268	2.53453	2.79981	5.70487	1.04019	6.19185	6.15617	7.06995	7.77934	6.85716	3.05247	3.9738	1.28445	6.52367	3.81031	2.72818	1.35862	0.719403	4.13282	3.71448
TCGA-CJ-4901-01A-01R-1426-07	tumor	TCGA-CJ-4901	TCGA-KIRC	47	0	not hispanic or latino	male	white	0	17396	M0	NX	Stage III	T3b	1450	2024-03-10	Clear cell adenocarcinoma, NOS	no	No	no	Radiation Therapy, NOS	3.9726	9.47921	5.77211	4.61341	2.71624	4.87394	5.22847	5.99258	3.65229	3.93657	1.52376	3.16248	0.956874	6.48052	4.66552	7.22319	6.05541	3.74481	3.41462	4.09847	3.77642	2.57408	2.62529	1.4393	2.71143	1.14228	2.68504	3.09667
TCGA-BP-4804-01A-02R-1305-07	tumor	TCGA-BP-4804	TCGA-KIRC	59	0	not hispanic or latino	male	white	0	21727	M0	NX	Stage I	T1b	1459	2024-03-10	Clear cell adenocarcinoma, NOS	no	No	yes	Radiation Therapy, NOS	3.99726	11.0559	6.67473	4.33046	0.966283	5.68009	4.41806	6.28226	5.38593	3.12509	1.98856	3.59586	0.809744	6.39972	5.44159	6.99003	7.04582	5.9031	3.2496	4.21005	5.54275	3.38596	3.29964	1.9428	2.50409	0.978415	2.98999	3.41026
TCGA-BP-4766-01A-01R-1289-07	tumor	TCGA-BP-4766	TCGA-KIRC	43	0	not reported	female	white	0	15799	M0	NX	Stage I	T1a	1462	2024-03-10	Clear cell adenocarcinoma, NOS	no	No	not reported	Radiation Therapy, NOS	4.00548	10.6103	5.92305	4.25847	1.08011	3.17124	6.28831	7.06608	5.46393	2.11026	4.4773	6.65335	3.01885	5.67567	5.82463	5.73459	7.10003	6.30956	3.72976	3.50327	0.695905	6.61407	2.85118	2.92005	1.75783	0.446044	5.2653	3.76855
TCGA-BP-5168-01A-01R-1420-07	tumor	TCGA-BP-5168	TCGA-KIRC	75	1463	not reported	male	white	1	27692	M0	NX	Stage I	T1a	0	2024-03-10	Clear cell adenocarcinoma, NOS	yes	Not Reported	not reported	Pharmaceutical Therapy, NOS	4.00822	10.9486	5.33326	4.94518	0.104873	4.66223	4.20296	6.61796	2.48406	2.2991	3.43747	6.25048	1.75134	5.84822	7.5753	6.78425	6.77388	5.69308	1.14965	3.00432	0.39605	6.81554	2.21493	3.4825	0.339137	0.484087	3.9461	3.03921
TCGA-A3-3313-01A-02R-1325-07	tumor	TCGA-A3-3313	TCGA-KIRC	59	735	not reported	male	black or african american	1	21556	M0	N0	Stage I	T1b	735	2024-03-10	Clear cell adenocarcinoma, NOS	no	No	not reported	Radiation Therapy, NOS	4.0274	3.6603	4.12477	2.69846	1.25556	1.2433	2.13849	4.33527	1.56643	4.08486	3.01082	5.01395	2.28632	3.43433	2.66186	5.90154	8.45359	3.46503	1.41597	1.35766	3.2646	4.12184	2.24656	3.98167	0.833497	0.187894	4.96854	2.88641
TCGA-AK-3444-01A-02R-1325-07	tumor	TCGA-AK-3444	TCGA-KIRC	80	0	not hispanic or latino	female	white	0	29497	M0	NX	Stage I	T1b	1471	2024-03-10	Clear cell adenocarcinoma, NOS	no	No	not reported	Radiation Therapy, NOS	4.03014	11.5334	5.40314	2.67175	0.23217	2.08069	6.26041	5.87945	4.83692	2.16124	3.48677	5.6034	2.05939	5.38157	5.52582	6.19269	7.40434	6.69415	2.10551	3.30112	0.584674	6.58768	2.85969	3.1385	1.40441	0.38084	4.76519	2.88256
TCGA-B8-5550-01A-01R-1541-07	tumor	TCGA-B8-5550	TCGA-KIRC	71	0	not hispanic or latino	male	white	0	25937	M0	N0	Stage III	T3a	1476	2024-03-10	Clear cell adenocarcinoma, NOS	no	No	yes	Pharmaceutical Therapy, NOS	4.04384	10.3513	6.77992	3.9659	1.80372	2.91915	6.62555	5.51533	2.48166	3.13373	3.33298	3.45643	0.784504	6.26241	5.54822	6.83331	6.96015	5.51733	3.12401	3.62637	5.85423	4.65119	3.19423	2.19714	3.065	0.718877	3.02981	4.7959
TCGA-A3-3322-01A-02R-1325-07	tumor	TCGA-A3-3322	TCGA-KIRC	51	0	not reported	male	white	0	18754	M0	NX	Stage I	T1a	1478	2024-03-10	Clear cell adenocarcinoma, NOS	no	No	not reported	Radiation Therapy, NOS	4.04932	8.68012	5.56305	3.80023	0.986375	4.59368	5.21157	7.06378	5.46629	1.95103	2.63773	5.03768	0.13829	5.7833	3.46089	6.40929	7.86332	5.48742	2.31545	2.16761	3.90902	5.91174	2.98918	2.89701	2.87682	0.144438	3.96794	4.2279
TCGA-B0-5121-01A-02R-1420-07	tumor	TCGA-B0-5121	TCGA-KIRC	56	0	not hispanic or latino	male	white	0	20635	M0	N0	Stage I	T1b	1485	2024-03-10	Clear cell adenocarcinoma, NOS	no	No	no	Pharmaceutical Therapy, NOS	4.06849	10.2617	4.72251	2.31554	0.370722	5.06277	4.01381	5.84519	3.41428	1.1746	1.53605	3.67245	0.795767	4.68283	6.51526	6.30164	5.87983	5.7412	1.52582	4.3345	0.687509	4.60375	2.42908	1.2787	1.29137	0.462052	2.07922	2.13373
TCGA-BP-4971-01A-01R-1334-07	tumor	TCGA-BP-4971	TCGA-KIRC	40	0	not reported	male	white	0	14675	M0	N0	Stage III	T3a	1487	2024-03-10	Clear cell adenocarcinoma, NOS	no	No	not reported	Radiation Therapy, NOS	4.07397	9.8292	6.30838	4.11104	3.59761	4.29652	4.53572	7.8003	5.77664	3.05955	2.02396	2.34002	0.462576	6.5174	5.63004	6.16117	5.08896	6.32964	4.25636	2.90956	5.62384	2.65223	2.34809	2.04681	1.0404	0.569199	2.10081	5.21846
TCGA-BP-4789-01A-01R-1305-07	tumor	TCGA-BP-4789	TCGA-KIRC	48	0	not reported	male	white	0	17540	M0	NX	Stage I	T1a	1489	2024-03-10	Clear cell adenocarcinoma, NOS	no	No	no	Radiation Therapy, NOS	4.07945	10.6622	3.92006	1.73001	0.736302	3.83192	6.10531	6.86705	4.67217	2.30483	2.17613	5.37099	1.63255	4.94248	6.2963	7.3739	7.29566	5.85717	1.50024	3.93694	6.00621	5.66344	4.42785	3.02531	2.33614	0.454597	4.34659	4.33662
TCGA-A3-3317-01A-02R-1325-07	tumor	TCGA-A3-3317	TCGA-KIRC	67	0	not reported	male	not reported	0	24803	M0	N0	Stage II	T2	1491	2024-03-10	Clear cell adenocarcinoma, NOS	no	No	no	Radiation Therapy, NOS	4.08493	8.654	6.17755	4.61844	1.7414	5.45986	6.16547	5.81595	5.79189	2.47848	3.8111	3.2998	1.97225	6.26202	3.85445	6.16742	5.47772	5.47432	2.82251	3.03423	5.81782	4.01436	2.90288	2.48867	0.585636	0.564817	2.07111	5.21581
TCGA-A3-3316-01A-01R-0864-07	tumor	TCGA-A3-3316	TCGA-KIRC	57	0	not reported	male	white	0	20931	M0	NX	Stage II	T2	1493	2024-03-10	Clear cell adenocarcinoma, NOS	no	No	not reported	Radiation Therapy, NOS	4.09041	10.1506	6.25874	5.39158	0.97541	5.04709	5.16268	6.97255	5.66046	4.50372	3.07011	4.17847	0.893828	5.87451	5.4017	7.79989	7.82512	4.48427	2.80641	2.53635	6.52575	4.17973	3.22846	2.42086	1.02361	0.772139	1.45323	4.07303
TCGA-BP-4346-01A-01R-1289-07	tumor	TCGA-BP-4346	TCGA-KIRC	57	1493	not reported	male	white	1	21057	M0	N0	Stage III	T3b	0	2024-03-10	Clear cell adenocarcinoma, NOS	no	No	not reported	Pharmaceutical Therapy, NOS	4.09041	10.2005	6.40487	3.90775	0.615416	5.13448	5.39409	6.45105	5.17244	3.19475	4.19114	4.86469	0.97651	7.83407	3.81319	6.35057	6.2979	5.98786	3.00184	4.0123	3.90986	5.67087	2.38297	3.67789	2.29152	1.02645	3.47125	3.13609
TCGA-BP-5181-01A-01R-1426-07	tumor	TCGA-BP-5181	TCGA-KIRC	58	0	not reported	female	white	0	21514	M0	NX	Stage I	T1b	1495	2024-03-10	Clear cell adenocarcinoma, NOS	yes	Not Reported	not reported	Pharmaceutical Therapy, NOS	4.09589	11.8457	5.82585	2.30238	0.381837	1.97618	5.03113	7.02134	2.37365	1.98987	2.90188	6.27049	2.61537	5.95474	6.37829	6.75701	8.82886	5.90887	1.64487	3.70908	2.57882	7.05149	3.58286	3.56825	0.0976108	0.500292	5.34093	2.81764
TCGA-CJ-4905-01A-02R-1426-07	tumor	TCGA-CJ-4905	TCGA-KIRC	62	0	not hispanic or latino	female	white	0	22864	M0	NX	Stage I	T1a	1496	2024-03-10	Clear cell adenocarcinoma, NOS	no	No	no	Pharmaceutical Therapy, NOS	4.09863	11.5764	4.80609	1.66107	0.527671	2.72157	6.04547	6.82141	3.32067	2.30103	2.78885	5.36495	0.077243	5.39267	6.94465	7.59327	7.25828	6.58623	2.12588	4.89787	4.23135	5.15313	4.83007	1.64113	2.06574	0.95561	4.13949	3.061
TCGA-CJ-4870-01A-01R-1305-07	tumor	TCGA-CJ-4870	TCGA-KIRC	58	0	not hispanic or latino	female	black or african american	0	21340	M0	NX	Stage III	T3a	1498	2024-03-10	Clear cell adenocarcinoma, NOS	no	No	not reported	Radiation Therapy, NOS	4.10411	11.7458	5.48548	3.21319	0.372395	4.51756	5.82046	7.02093	3.17101	1.69933	1.63087	5.07197	1.46456	5.45383	7.10861	7.23582	8.28323	6.36936	2.2699	3.34959	0.342782	4.79236	3.27432	2.3486	0.515208	0.336626	4.51351	3.91418
TCGA-CJ-4907-01A-01R-1426-07	tumor	TCGA-CJ-4907	TCGA-KIRC	58	0	not hispanic or latino	male	white	0	21208	M0	NX	Stage III	T3b	1499	2024-03-10	Clear cell adenocarcinoma, NOS	no	No	no	Radiation Therapy, NOS	4.10685	11.4147	6.06595	3.35911	0.737946	4.11301	5.50674	7.13696	4.62588	3.22626	2.72041	4.79995	2.54278	5.89852	6.3089	7.60079	7.15325	5.96588	2.02913	3.98875	5.63865	4.75652	4.29858	2.39064	2.87173	0.443394	3.30537	4.10902
TCGA-BP-4972-01A-01R-1334-07	tumor	TCGA-BP-4972	TCGA-KIRC	43	0	not reported	female	white	0	16038	M0	NX	Stage III	T3a	1502	2024-03-10	Clear cell adenocarcinoma, NOS	no	No	not reported	Radiation Therapy, NOS	4.11507	10.5128	7.11706	4.68623	0.719753	4.70378	6.85896	6.67036	3.80381	2.59328	3.01341	5.70469	0.0777899	5.75972	4.10357	6.05987	7.40975	5.27254	3.35533	3.91829	4.46738	4.55359	3.92796	2.67256	2.00978	0.2949	4.3369	4.49999
TCGA-AK-3450-01A-02R-1277-07	tumor	TCGA-AK-3450	TCGA-KIRC	85	0	not hispanic or latino	female	white	0	31364	M0	N0	Stage I	T1a	1508	2024-03-10	Clear cell adenocarcinoma, NOS	yes	Not Reported	not reported	Pharmaceutical Therapy, NOS	4.13151	9.5813	5.45814	2.24553	1.61988	2.52652	5.32442	6.78755	5.86106	3.4092	3.23266	4.60669	0.0989585	6.41012	5.34651	7.57214	8.36118	6.70841	1.70885	3.05405	2.81838	6.44542	2.2578	3.95079	1.93376	0.595408	4.06609	2.13586
TCGA-A3-3320-01A-02R-1325-07	tumor	TCGA-A3-3320	TCGA-KIRC	52	0	not reported	female	white	0	19138	M0	NX	Stage I	T1b	1508	2024-03-10	Clear cell adenocarcinoma, NOS	no	No	not reported	Radiation Therapy, NOS	4.13151	10.86	4.97598	4.90799	0.818932	2.60265	5.0705	7.30615	6.56025	2.29152	2.59149	6.42252	1.5537	6.39525	4.67423	5.95245	7.21738	6.62584	2.77176	2.78906	1.91743	6.76824	3.15914	3.50451	0.341644	0.568227	4.43431	3.53794
TCGA-BP-4345-01A-01R-1289-07	tumor	TCGA-BP-4345	TCGA-KIRC	62	0	not hispanic or latino	male	white	0	22879	M0	N0	Stage III	T3b	1516	2024-03-10	Clear cell adenocarcinoma, NOS	no	No	not reported	Radiation Therapy, NOS	4.15342	10.8061	6.16796	4.43089	3.59739	5.01231	4.73673	7.08639	5.21114	3.1165	1.4061	2.85386	0.547351	6.1255	6.87007	8.1686	5.50661	6.08939	3.88118	3.69238	6.21666	2.83792	3.3608	1.86283	0.853117	1.02538	1.81439	3.17546
TCGA-B8-4148-01A-02R-1325-07	tumor	TCGA-B8-4148	TCGA-KIRC	63	0	not hispanic or latino	female	white	0	23062	M0	N0	Stage I	T1a	1520	2024-03-10	Clear cell adenocarcinoma, NOS	no	No	no	Pharmaceutical Therapy, NOS	4.16438	10.1034	5.16193	3.03369	1.54617	3.60957	5.75151	7.19148	6.41799	3.20066	4.65631	5.69696	0.156267	7.63168	5.22121	6.15729	3.11222	6.13385	3.04068	5.0894	2.34925	6.26555	3.18973	3.21604	3.82357	0.963474	4.36497	2.97225
TCGA-CJ-4902-01A-01R-1426-07	tumor	TCGA-CJ-4902	TCGA-KIRC	61	0	not hispanic or latino	male	white	0	22424	M0	NX	Stage III	T3a	1520	2024-03-10	Clear cell adenocarcinoma, NOS	no	No	no	Radiation Therapy, NOS	4.16438	10.9293	6.01296	4.28693	1.25423	6.17891	5.0561	6.77254	5.43472	3.29511	1.97365	3.54559	1.6305	6.02782	5.98992	7.60181	7.80823	5.74239	3.21503	4.79825	5.3462	3.57728	4.40797	2.37537	2.08447	0.856627	1.55479	4.2302
TCGA-CJ-4892-01A-01R-1305-07	tumor	TCGA-CJ-4892	TCGA-KIRC	65	0	not hispanic or latino	female	white	0	23764	M0	N0	Stage I	T1b	1521	2024-03-10	Clear cell adenocarcinoma, NOS	no	No	no	Radiation Therapy, NOS	4.16712	11.4108	5.95564	3.36029	0.779722	2.8321	5.22404	7.06646	5.79572	2.66596	3.49969	5.36346	0.282973	6.8669	5.99998	6.62834	6.28081	6.08353	2.85985	4.65932	4.71324	5.95858	3.46213	2.83712	1.54824	1.08726	4.27548	3.69304
TCGA-B8-4622-01A-02R-1277-07	tumor	TCGA-B8-4622	TCGA-KIRC	57	0	not hispanic or latino	male	white	0	21135	M1	N0	Stage IV	T3a	1525	2024-03-10	Clear cell adenocarcinoma, NOS	no	No	no	Pharmaceutical Therapy, NOS	4.17808	11.0039	6.58563	3.36414	0.709908	3.81588	4.9237	7.09215	5.98885	2.87666	2.75679	5.01581	1.63951	6.00814	4.35454	7.34842	6.28512	4.84091	2.81551	4.13582	1.37	5.61849	4.05063	2.33645	1.88057	1.01307	4.34095	3.45895
TCGA-B8-5545-01A-01R-1672-07	tumor	TCGA-B8-5545	TCGA-KIRC	42	0	not hispanic or latino	male	black or african american	0	15376	M0	N0	Stage I	T1a	1525	2024-03-10	Clear cell adenocarcinoma, NOS	no	No	no	Pharmaceutical Therapy, NOS	4.17808	10.6509	6.65056	3.3026	1.7764	4.51136	6.60285	6.6781	2.63527	5.02391	3.65479	5.41946	2.87904	5.90325	5.78389	7.20356	7.35826	5.64186	3.26064	3.47551	5.36039	4.42937	4.62432	3.45393	3.58244	0.976144	3.30788	5.26619
TCGA-CJ-4899-01A-01R-1334-07	tumor	TCGA-CJ-4899	TCGA-KIRC	42	0	not hispanic or latino	male	asian	0	15637	M0	NX	Stage I	T1b	1528	2024-03-10	Clear cell adenocarcinoma, NOS	no	No	no	Pharmaceutical Therapy, NOS	4.1863	11.0452	5.8666	4.11345	1.78722	5.13175	6.99529	7.29659	5.57559	2.87163	2.41854	4.88531	2.43603	5.95376	7.50569	6.96365	6.87925	6.89157	2.9045	3.20752	4.91351	4.45974	3.64851	2.25029	2.71934	0.740366	3.2766	4.29876
TCGA-CJ-4908-01A-01R-1426-07	tumor	TCGA-CJ-4908	TCGA-KIRC	38	0	not hispanic or latino	male	white	0	14226	M0	NX	Stage I	T1a	1531	2024-03-10	Clear cell adenocarcinoma, NOS	no	No	no	Radiation Therapy, NOS	4.19452	10.5181	5.90263	3.62191	1.1832	4.19502	5.68563	7.04548	5.91057	3.03548	2.56509	4.59151	0.126312	5.75764	6.58725	7.74088	6.91058	5.93429	2.95267	3.57344	4.29619	4.89431	4.47041	2.49508	1.65334	0.75634	3.82426	2.88094
TCGA-B0-5119-01A-02R-1420-07	tumor	TCGA-B0-5119	TCGA-KIRC	61	0	not hispanic or latino	female	white	0	22607	M0	N0	Stage I	T1b	1552	2024-03-10	Clear cell adenocarcinoma, NOS	no	No	no	Radiation Therapy, NOS	4.25205	11.2759	5.59453	2.50085	0.455018	2.06008	5.02571	7.08402	3.96389	2.78279	3.79514	6.52845	0.124328	6.03096	5.35273	6.95188	7.238	6.66652	2.65702	4.12439	4.36891	6.36433	3.69247	3.16434	1.2455	0.428464	5.57806	4.07401
TCGA-A3-3362-01A-02R-1325-07	tumor	TCGA-A3-3362	TCGA-KIRC	60	0	not hispanic or latino	female	white	0	21988	M0	N0	Stage I	T1a	1559	2024-03-10	Clear cell adenocarcinoma, NOS	no	No	not reported	Pharmaceutical Therapy, NOS	4.27123	11.3452	5.36353	2.78044	2.81928	2.921	5.579	6.69738	5.29268	5.13139	4.51671	6.4783	1.95312	5.7794	5.66114	5.93112	8.4036	6.84258	2.98892	3.22833	5.67345	7.0985	3.13504	4.12149	4.22366	0.662297	5.15742	3.32018
TCGA-CJ-4903-01A-01R-1426-07	tumor	TCGA-CJ-4903	TCGA-KIRC	50	0	not hispanic or latino	male	white	0	18510	M0	NX	Stage I	T1b	1560	2024-03-10	Clear cell adenocarcinoma, NOS	no	No	no	Pharmaceutical Therapy, NOS	4.27397	10.455	6.30381	3.43293	0.726831	4.75887	6.14777	6.11522	5.76685	2.16385	2.71732	4.67273	0.77905	6.06527	4.25715	6.65534	6.67421	5.36626	2.33911	3.40462	3.88414	4.98837	2.43821	2.59063	2.92771	0.400319	4.22657	4.74598
TCGA-G6-A8L8-01A-21R-A37O-07	tumor	TCGA-G6-A8L8	TCGA-KIRC	62	1091	not hispanic or latino	female	black or african american	1	22649	MX	NX	Stage I	T1b	474	2024-03-10	Clear cell adenocarcinoma, NOS	no	No	no	Radiation Therapy, NOS	4.28767	12.0056	2.44663	1.32734	0.992406	3.81086	4.24052	6.81325	4.75864	3.205	2.55385	3.93981	0.0651587	6.39016	6.53579	7.74806	7.48287	6.77705	2.78683	4.26904	0.101919	3.66454	2.62073	2.20367	0.297133	0.364124	4.24876	1.91046
TCGA-CJ-4888-01A-01R-1305-07	tumor	TCGA-CJ-4888	TCGA-KIRC	59	1567	not hispanic or latino	male	white	1	21701	M1	NX	Stage IV	T3a	0	2024-03-10	Clear cell adenocarcinoma, NOS	no	No	no	Radiation Therapy, NOS	4.29315	9.76333	6.65096	4.60411	0.759667	4.71873	6.88761	5.91776	4.38567	3.33745	2.02549	2.54883	0.134878	7.0844	5.04496	7.9717	5.86674	4.86259	3.37916	5.34672	3.54117	3.70794	2.58931	2.75076	1.73708	1.16883	1.14326	2.51723
TCGA-B0-5098-01A-01R-1420-07	tumor	TCGA-B0-5098	TCGA-KIRC	53	1584	not hispanic or latino	female	black or african american	1	19620	M0	NX	Stage I	T1	0	2024-03-10	Clear cell adenocarcinoma, NOS	no	No	not reported	Radiation Therapy, NOS	4.33973	8.3246	2.68749	2.19503	3.45774	4.94307	7.05308	6.35083	4.50114	4.45292	2.08814	3.50872	1.62148	5.51851	1.93516	8.88095	6.12648	2.63594	1.18631	2.57146	2.44853	2.00195	1.01528	2.7229	2.42758	0.164915	2.83544	5.03162
TCGA-B0-4815-01A-01R-1503-07	tumor	TCGA-B0-4815	TCGA-KIRC	65	1588	not hispanic or latino	male	white	1	23873	M0	NX	Stage III	T3a	0	2024-03-10	Clear cell adenocarcinoma, NOS	no	No	not reported	Pharmaceutical Therapy, NOS	4.35068	5.3174	6.26578	4.14733	0.980464	5.25292	5.06439	6.53066	4.51702	3.7373	1.88675	2.31159	0.159758	6.9445	4.53189	7.96071	6.03003	3.58548	3.85676	4.62972	4.01949	2.96835	2.52504	2.44294	1.8618	1.04977	1.70013	4.25127
TCGA-BP-4341-01A-01R-1289-07	tumor	TCGA-BP-4341	TCGA-KIRC	67	1589	not reported	male	white	1	24727	M0	NX	Stage III	T3a	0	2024-03-10	Clear cell adenocarcinoma, NOS	no	No	not reported	Radiation Therapy, NOS	4.35342	10.4048	4.87462	2.34877	1.11463	5.05703	4.22439	7.52295	5.95587	3.30817	3.37535	4.79052	0.0799754	6.0607	6.91972	7.13778	7.69244	5.84245	2.64798	3.73718	0.354001	6.53496	3.17715	2.74287	1.32366	0.142087	4.57876	2.17687
TCGA-BP-5176-01A-01R-1426-07	tumor	TCGA-BP-5176	TCGA-KIRC	78	1590	not reported	female	white	1	28727	M0	NX	Stage I	T1a	0	2024-03-10	Clear cell adenocarcinoma, NOS	no	No	not reported	Pharmaceutical Therapy, NOS	4.35616	11.3817	5.54964	2.45704	0.228603	3.28311	4.77059	5.9175	3.32284	2.41018	2.91307	4.79407	1.46415	5.29699	6.40016	7.00487	7.53793	5.39668	1.48145	3.92769	1.9419	6.31049	2.86072	2.88421	0.733094	0.29725	4.82466	2.54668
TCGA-B0-5106-01A-01R-1420-07	tumor	TCGA-B0-5106	TCGA-KIRC	64	1598	not hispanic or latino	male	white	1	23547	M0	N0	Stage I	T1a	0	2024-03-10	Clear cell adenocarcinoma, NOS	no	No	not reported	Radiation Therapy, NOS	4.37808	10.5452	6.99224	2.62242	1.56042	6.92563	5.32501	8.26574	5.35962	2.59622	2.4452	3.35322	0.935988	6.5767	4.5595	7.47825	7.20324	5.56793	2.32025	3.86113	1.80892	3.44235	3.97228	2.00705	2.31156	0.850959	3.41944	3.24423
TCGA-B0-5115-01A-01R-1420-07	tumor	TCGA-B0-5115	TCGA-KIRC	43	0	not hispanic or latino	male	white	0	15935	M1	N0	Stage IV	T2	1604	2024-03-10	Clear cell adenocarcinoma, NOS	no	No	yes	Pharmaceutical Therapy, NOS	4.39452	10.6371	5.00928	3.83693	1.73227	5.8283	5.88102	7.12199	5.70216	2.60072	3.75376	5.55784	0.96798	6.458	5.30088	7.38508	7.06656	5.55047	2.79946	4.01744	2.59338	5.9816	4.28857	3.14548	1.39851	0.837297	4.60779	3.51889
TCGA-B0-5117-01A-01R-1420-07	tumor	TCGA-B0-5117	TCGA-KIRC	40	0	not hispanic or latino	male	white	0	14612	M0	NX	Stage I	T1b	1608	2024-03-10	Clear cell adenocarcinoma, NOS	no	No	no	Pharmaceutical Therapy, NOS	4.40548	4.91547	2.68937	1.35727	1.73457	0.687329	0.668301	2.86746	1.1279	1.75578	1.19818	3.8667	1.84044	1.33234	3.66987	3.31345	3.1482	6.5065	0.178747	0.735782	1.2246	0.823016	0.775767	1.12228	0.0897693	0.0574156	5.85843	0.672018
TCGA-A3-3373-01A-02R-1420-07	tumor	TCGA-A3-3373	TCGA-KIRC	54	0	not hispanic or latino	female	white	0	19964	M0	N0	Stage I	T1b	1621	2024-03-10	Clear cell adenocarcinoma, NOS	no	No	no	Radiation Therapy, NOS	4.4411	10.1243	5.88631	3.82416	0.684101	1.93964	5.99983	5.61107	4.92914	2.73481	5.54076	7.0943	2.48597	5.12986	5.38419	6.70887	6.51764	5.42279	2.12661	3.47506	4.21297	5.90425	2.86198	4.18871	0.869635	0.305329	5.06755	2.20214
TCGA-A3-3329-01A-01R-0864-07	tumor	TCGA-A3-3329	TCGA-KIRC	75	0	not hispanic or latino	male	white	0	27650	M0	N0	Stage I	T1b	1624	2024-03-10	Clear cell adenocarcinoma, NOS	yes	Not Reported	no	Radiation Therapy, NOS	4.44932	10.5627	6.02727	3.13108	1.14854	4.97469	4.96746	7.03185	5.55777	3.15746	3.42978	5.42261	2.42256	6.20686	4.72299	7.57624	6.79213	5.4228	2.57638	3.15458	0.882447	6.59405	3.74151	2.71875	0.335598	0.603502	4.21969	5.02454
TCGA-CJ-6028-01A-11R-1672-07	tumor	TCGA-CJ-6028	TCGA-KIRC	58	1625	not hispanic or latino	male	white	1	21380	M1	NX	Stage IV	T3a	0	2024-03-10	Clear cell adenocarcinoma, NOS	no	No	yes	Radiation Therapy, NOS	4.45205	9.80912	5.33191	4.21679	1.31719	3.99191	6.33979	5.44953	3.43772	4.23868	3.54883	5.03906	1.53022	5.56603	3.56579	6.24535	5.82733	4.20057	3.09241	4.90223	2.1606	5.1595	3.62587	1.40447	2.92683	0.944858	1.75035	4.77554
TCGA-DV-A4VX-01A-11R-A266-07	tumor	TCGA-DV-A4VX	TCGA-KIRC	59	1626	not hispanic or latino	male	black or african american	1	21670	MX	N0	Stage IV	T3b	0	2024-03-10	Clear cell adenocarcinoma, NOS	no	No	yes	Pharmaceutical Therapy, NOS	4.45479	11.2083	6.27538	4.22408	1.21139	5.66363	4.58008	7.12629	5.16031	2.93353	2.9722	3.14519	0.264236	6.66352	3.33627	7.81252	6.54132	2.51058	3.25984	2.96713	1.29384	5.26756	1.73747	2.98803	3.50711	0.0698396	4.46547	4.7513
TCGA-BP-4976-01A-01R-1334-07	tumor	TCGA-BP-4976	TCGA-KIRC	77	0	not reported	male	white	0	28380	M0	NX	Stage I	T1a	1632	2024-03-10	Clear cell adenocarcinoma, NOS	yes	Not Reported	not reported	Radiation Therapy, NOS	4.47123	11.0188	5.02877	1.60331	0.407951	4.73142	6.93592	6.63347	3.96048	1.68764	3.63732	6.25909	0.0433445	5.49353	6.3947	5.25324	6.96987	6.33378	2.9267	2.57891	1.48011	6.13481	3.02565	3.57113	3.63831	0.278936	4.65999	4.24394
TCGA-B0-4839-01A-01R-1305-07	tumor	TCGA-B0-4839	TCGA-KIRC	80	1639	not hispanic or latino	female	white	1	29380	M0	N0	Stage I	T1b	0	2024-03-10	Clear cell adenocarcinoma, NOS	no	No	not reported	Radiation Therapy, NOS	4.49041	11.3958	6.6088	1.72892	0.306496	6.0419	3.71891	6.37762	4.31161	1.74541	1.74179	2.96855	0.879392	5.53408	6.05449	6.806	6.85344	5.04199	1.8335	4.63838	0.975924	3.16153	3.33768	1.61833	1.19849	0.280719	3.00132	3.41572
TCGA-B0-4824-01A-01R-1277-07	tumor	TCGA-B0-4824	TCGA-KIRC	49	1657	not hispanic or latino	female	white	1	18132	M0	N0	Stage I	T1a	0	2024-03-10	Clear cell adenocarcinoma, NOS	no	No	not reported	Pharmaceutical Therapy, NOS	4.53973	10.4815	6.38763	3.51053	0.793688	3.40981	4.80608	6.75233	4.85715	3.72675	4.77654	6.38331	0.103934	7.00787	5.29637	6.16787	6.64832	6.29507	3.41639	4.34682	3.52462	6.57214	2.74252	3.11726	4.0065	0.624522	5.59722	3.61378
TCGA-CJ-4912-01A-01R-1426-07	tumor	TCGA-CJ-4912	TCGA-KIRC	61	0	hispanic or latino	male	white	0	22623	M0	NX	Stage II	T2	1657	2024-03-10	Clear cell adenocarcinoma, NOS	no	No	no	Radiation Therapy, NOS	4.53973	11.4887	5.12186	3.07096	0.601126	6.6074	4.20277	7.20295	7.21871	1.79327	0.991898	2.33477	0.0361868	5.13747	5.4639	7.81146	5.57099	3.90154	2.0438	2.47483	0.555325	1.10749	2.00845	2.15837	2.54434	0.427606	1.52932	5.52352
TCGA-CJ-4641-01A-02R-1325-07	tumor	TCGA-CJ-4641	TCGA-KIRC	55	1661	not hispanic or latino	female	white	1	20410	M1	NX	Stage IV	T3a	0	2024-03-10	Clear cell adenocarcinoma, NOS	no	No	no	Radiation Therapy, NOS	4.55068	10.3027	7.1391	4.12989	0.5431	3.44998	6.25267	5.91076	5.49485	3.39269	4.32073	4.34489	0.531369	7.04866	3.80486	6.97663	7.05608	6.05663	3.59247	3.3963	5.43699	6.05759	2.1044	2.74134	2.45872	0.694033	2.70323	4.42573
TCGA-BP-4344-01A-01R-1289-07	tumor	TCGA-BP-4344	TCGA-KIRC	75	0	not reported	female	white	0	27561	M0	NX	Stage I	T1a	1666	2024-03-10	Clear cell adenocarcinoma, NOS	yes	Not Reported	not reported	Radiation Therapy, NOS	4.56438	10.4623	6.44989	2.594	0.676177	3.71587	5.00077	6.60658	5.65468	2.97284	1.78739	4.47403	0.307662	5.44146	6.75597	7.38486	6.89648	6.40918	2.87308	2.84695	4.90877	3.84231	3.80542	2.93623	0.484705	0.315682	3.09474	3.85015
TCGA-BP-4177-01A-02R-1420-07	tumor	TCGA-BP-4177	TCGA-KIRC	65	0	not hispanic or latino	male	white	0	23955	M0	NX	Stage I	T1a	1670	2024-03-10	Clear cell adenocarcinoma, NOS	no	No	not reported	Pharmaceutical Therapy, NOS	4.57534	9.50458	4.16056	0.727441	1.96133	2.44071	6.32438	5.93549	4.71097	3.80493	1.95453	4.96668	3.61154	4.4684	9.833	6.49145	6.60753	6.17159	0.894915	2.3409	6.54848	1.85659	2.78798	2.4541	3.55175	0.601982	4.19594	5.096
TCGA-CJ-4894-01A-01R-1305-07	tumor	TCGA-CJ-4894	TCGA-KIRC	58	841	not hispanic or latino	male	white	1	21524	M0	N0	Stage III	T3a	841	2024-03-10	Clear cell adenocarcinoma, NOS	yes	Not Reported	no	Radiation Therapy, NOS	4.60822	9.93404	5.39944	2.28898	0.764176	3.3638	3.78826	6.22051	4.95185	3.53252	3.04796	4.6844	2.33842	6.46133	5.66756	7.07796	5.55736	6.83179	2.31826	3.35379	1.0876	4.11864	3.55605	3.12996	3.47954	0.9568	3.66304	2.96493
TCGA-CZ-5459-01A-01R-1503-07	tumor	TCGA-CZ-5459	TCGA-KIRC	63	0	not reported	male	white	0	23318	M0	NX	Stage III	T3b	1683	2024-03-10	Clear cell adenocarcinoma, NOS	no	No	no	Radiation Therapy, NOS	4.61096	11.1442	5.59939	5.03592	1.96532	5.72335	5.87581	7.04536	4.00412	2.00493	1.67703	4.49275	1.49072	6.42625	4.94336	7.53426	7.8461	5.39124	1.86188	2.264	1.02623	5.51882	2.90184	3.41654	2.77972	0.935083	3.27978	4.29661
TCGA-BP-4329-01A-02R-1289-07	tumor	TCGA-BP-4329	TCGA-KIRC	75	845	not reported	male	white	1	27699	M0	N0	Stage III	T3a	845	2024-03-10	Clear cell adenocarcinoma, NOS	no	No	yes	Radiation Therapy, NOS	4.63014	10.8299	6.26934	3.92041	0.512379	5.12235	5.21199	7.42173	3.88496	2.23242	1.20858	4.35092	0.130404	5.87486	6.43133	8.41773	7.96758	5.25252	2.02137	3.32115	4.85601	5.59896	3.99158	1.94853	0.938474	0.553164	2.77011	3.35802
TCGA-CJ-4900-01A-01R-1334-07	tumor	TCGA-CJ-4900	TCGA-KIRC	69	1714	not hispanic or latino	female	white	1	25508	M1	N1	Stage IV	T4	0	2024-03-10	Clear cell adenocarcinoma, NOS	no	No	no	Radiation Therapy, NOS	4.69589	9.81602	5.69362	4.08606	1.1113	4.27058	5.43506	5.70452	4.42669	2.47067	1.96982	2.69283	0.340277	6.4128	3.25888	6.29105	6.16434	5.14343	3.02251	4.56695	2.57867	3.98402	1.69982	2.17402	1.02609	0.400538	2.50297	2.1413
TCGA-B0-4842-01A-02R-1420-07	tumor	TCGA-B0-4842	TCGA-KIRC	73	1724	not hispanic or latino	female	white	1	27019	M0	N0	Stage III	T3a	0	2024-03-10	Clear cell adenocarcinoma, NOS	no	No	yes	Pharmaceutical Therapy, NOS	4.72329	11.9315	6.89333	3.12229	3.03117	4.9103	6.33269	6.844	3.01732	2.13865	2.43093	1.47072	0.192952	5.71691	5.39343	7.52581	6.88949	4.53685	2.41808	4.54176	1.66439	4.27828	1.50136	1.38339	0.402613	0.25689	1.5036	1.91644
TCGA-DV-5575-01A-01R-1541-07	tumor	TCGA-DV-5575	TCGA-KIRC	52	0	not hispanic or latino	female	white	0	19022	M0	NX	Stage I	T1a	1729	2024-03-10	Clear cell adenocarcinoma, NOS	no	No	not reported	Radiation Therapy, NOS	4.73699	10.2932	5.41158	3.12471	0.548634	2.5099	6.61852	7.66533	4.08469	3.037	3.68085	5.6232	1.90943	6.50892	5.50761	7.70518	7.09875	6.33313	1.7848	3.47029	4.45033	4.97338	3.24215	3.49807	3.25011	0.317072	4.58741	5.35061
TCGA-BP-4777-01A-01R-1289-07	tumor	TCGA-BP-4777	TCGA-KIRC	46	0	not hispanic or latino	male	white	0	17133	M0	NX	Stage I	T1a	1731	2024-03-10	Clear cell adenocarcinoma, NOS	no	No	not reported	Radiation Therapy, NOS	4.74247	9.25228	6.95769	5.52447	1.64002	4.95855	6.39686	5.53415	5.40006	3.21692	3.50887	4.308	0.214125	6.2386	4.41942	4.9493	6.60454	5.07319	2.47744	4.80369	3.37873	5.82721	2.7797	2.47636	3.03849	0.505688	3.54142	3.51029
TCGA-B0-5400-01A-01R-1503-07	tumor	TCGA-B0-5400	TCGA-KIRC	59	0	not hispanic or latino	female	white	0	21819	M0	N0	Stage III	T3b	1733	2024-03-10	Clear cell adenocarcinoma, NOS	no	No	no	Pharmaceutical Therapy, NOS	4.74795	11.3045	6.22854	4.33673	1.32152	2.58503	6.29361	7.85652	3.77461	3.07924	2.51185	2.82629	0.352871	6.84284	5.52813	8.87032	7.24621	4.82015	2.71741	4.05113	5.69083	4.38617	1.53147	3.04277	1.84125	0.656817	3.90668	3.59807
TCGA-BP-4968-01A-01R-1334-07	tumor	TCGA-BP-4968	TCGA-KIRC	40	0	not hispanic or latino	male	white	0	14651	M0	N0	Stage I	T1b	1746	2024-03-10	Clear cell adenocarcinoma, NOS	no	No	not reported	Pharmaceutical Therapy, NOS	4.78356	11.7471	5.95493	3.80903	1.90985	5.63681	5.53157	7.20217	5.2233	2.28448	2.38957	3.96176	1.4797	6.47211	5.97653	7.2335	7.79784	5.03682	2.69909	3.94614	2.27769	4.80884	3.47941	2.56135	2.64936	0.52647	2.29965	3.56543
TCGA-B0-4710-01A-01R-1503-07	tumor	TCGA-B0-4710	TCGA-KIRC	75	0	not hispanic or latino	female	white	0	27396	M0	N0	Stage III	T3a	1755	2024-03-10	Clear cell adenocarcinoma, NOS	no	No	no	Radiation Therapy, NOS	4.80822	11.2546	5.48244	3.96855	1.88628	2.74138	5.03089	7.02934	5.53979	3.16734	1.99012	4.56926	2.17124	6.40157	6.47051	7.30639	6.61112	6.83799	3.44324	3.58043	4.87731	5.64095	3.11323	3.46787	2.36138	0.654619	2.68495	5.85717
TCGA-CJ-4884-01A-01R-1305-07	tumor	TCGA-CJ-4884	TCGA-KIRC	72	0	not hispanic or latino	female	white	0	26475	M0	NX	Stage III	T3a	1759	2024-03-10	Clear cell adenocarcinoma, NOS	no	No	no	Pharmaceutical Therapy, NOS	4.81918	10.3163	7.06169	4.47417	0.455018	5.67068	4.93094	6.00259	5.06055	1.96898	2.62298	3.09533	0.400757	6.28388	5.18296	4.86687	8.34016	5.01344	3.17631	2.48161	1.59894	5.3871	3.09936	1.66211	2.94671	0.547055	2.41229	4.62348
TCGA-CJ-4873-01A-01R-1305-07	tumor	TCGA-CJ-4873	TCGA-KIRC	85	0	not hispanic or latino	female	white	0	31096	M0	N0	Stage III	T3a	1776	2024-03-10	Clear cell adenocarcinoma, NOS	no	No	no	Pharmaceutical Therapy, NOS	4.86575	11.4854	8.08985	5.25056	0.840765	5.32371	4.95618	6.09174	5.29796	2.68713	1.63078	2.4782	1.10969	6.18844	3.92715	5.77335	6.8316	4.43605	2.98246	3.92026	3.55676	1.59187	1.87829	1.3221	1.72452	0.445727	2.14496	2.54164
TCGA-B0-4718-01A-01R-1277-07	tumor	TCGA-B0-4718	TCGA-KIRC	57	0	not hispanic or latino	male	white	0	20910	M0	NX	Stage III	T3a	1778	2024-03-10	Clear cell adenocarcinoma, NOS	no	No	no	Radiation Therapy, NOS	4.87123	10.704	5.48032	2.17431	0.924252	6.18871	5.37713	7.87587	4.83269	2.4917	2.1126	3.56002	0.139339	6.82581	5.44057	7.71094	7.21217	5.40053	1.56101	3.01691	1.01235	3.14797	2.53147	1.69417	1.85471	0.613154	3.84274	5.00164
TCGA-B0-5108-01A-01R-1420-07	tumor	TCGA-B0-5108	TCGA-KIRC	54	0	not hispanic or latino	male	white	0	19932	M0	N0	Stage III	T3a	1782	2024-03-10	Clear cell adenocarcinoma, NOS	no	No	no	Pharmaceutical Therapy, NOS	4.88219	10.4046	5.89305	6.07145	4.3168	4.64602	5.88387	6.71627	4.14815	3.87751	2.1158	3.9349	1.15406	7.39963	5.09018	8.36157	6.81354	5.20873	4.55385	4.97218	3.57449	3.84392	3.92469	2.3981	1.20733	1.0005	1.99783	3.21645
TCGA-BP-4962-01A-01R-1334-07	tumor	TCGA-BP-4962	TCGA-KIRC	58	0	not reported	male	white	0	21255	M0	NX	Stage II	T2	1785	2024-03-10	Clear cell adenocarcinoma, NOS	no	No	not reported	Pharmaceutical Therapy, NOS	4.89041	9.40914	6.76267	3.61262	0.252537	4.61932	5.50428	5.71216	2.71224	3.31609	3.86026	3.39475	0.440633	6.43686	3.59852	5.24549	6.55954	5.04019	2.13809	3.38542	5.6872	5.01832	1.78002	1.953	3.73255	0.553655	2.62961	5.29163
TCGA-CZ-4859-01A-02R-1426-07	tumor	TCGA-CZ-4859	TCGA-KIRC	59	0	not reported	female	white	0	21842	M0	N0	Stage I	T1	1787	2024-03-10	Clear cell adenocarcinoma, NOS	no	No	not reported	Radiation Therapy, NOS	4.89589	9.84486	4.94366	2.79446	0.278936	2.08137	7.34164	7.50567	2.88975	2.15335	4.11409	6.63379	1.1308	6.04447	6.0806	6.54446	7.32675	6.00316	2.00403	3.83871	0.725349	7.04039	3.58694	3.41608	0.782828	0.204266	6.13898	3.78532
TCGA-CZ-5452-01A-01R-1503-07	tumor	TCGA-CZ-5452	TCGA-KIRC	69	0	not hispanic or latino	male	white	0	25486	M0	N0	Stage II	T2	1789	2024-03-10	Clear cell adenocarcinoma, NOS	no	No	not reported	Radiation Therapy, NOS	4.90137	10.9651	7.72064	5.17217	0.467175	5.55519	6.03763	5.32506	4.3577	2.67974	3.30228	3.08924	0.316841	7.51288	3.74307	4.70926	5.91186	4.67814	2.61445	3.28134	0.260628	5.65557	2.22611	2.3686	2.91961	0.868292	1.30089	2.94463
TCGA-B0-5700-01A-11R-1541-07	tumor	TCGA-B0-5700	TCGA-KIRC	77	0	not hispanic or latino	male	white	0	28184	M0	N0	Stage I	T1a	1790	2024-03-10	Clear cell adenocarcinoma, NOS	no	No	no	Pharmaceutical Therapy, NOS	4.90411	11.4128	6.05313	5.30609	1.03104	5.51442	5.89386	6.88363	3.91263	3.42272	3.82321	5.67087	0.924936	6.14091	6.19652	7.29795	8.28037	5.95892	2.08355	2.76532	2.78235	6.7448	1.81406	3.26572	3.12633	0.283448	4.72885	3.42398
TCGA-CJ-4643-01A-02R-1325-07	tumor	TCGA-CJ-4643	TCGA-KIRC	67	0	hispanic or latino	female	white	0	24477	M0	N0	Stage II	T2b	1793	2024-03-10	Clear cell adenocarcinoma, NOS	no	No	not reported	Radiation Therapy, NOS	4.91233	10.17	5.74122	2.23821	1.2526	3.14354	5.17004	7.0533	5.96167	2.90756	2.78383	5.81173	0.788268	6.44549	5.59763	7.02397	6.85283	6.6052	3.23125	3.7033	2.82198	6.41094	4.08142	3.49065	0.482229	1.18066	4.72703	2.75497
TCGA-BP-4969-01A-01R-1334-07	tumor	TCGA-BP-4969	TCGA-KIRC	63	0	not hispanic or latino	female	white	0	23216	M0	NX	Stage I	T1a	1794	2024-03-10	Clear cell adenocarcinoma, NOS	no	No	not reported	Radiation Therapy, NOS	4.91507	7.7775	3.51464	1.54844	1.07977	1.81352	4.5681	7.22442	6.49824	3.83604	3.66279	4.93604	0.123136	4.68564	5.66085	5.06297	9.46071	4.73943	1.55164	2.95317	1.81697	5.98643	1.8819	3.09958	3.72909	0.158208	1.85447	4.70173
TCGA-BP-4963-01A-01R-1334-07	tumor	TCGA-BP-4963	TCGA-KIRC	63	0	not hispanic or latino	male	white	0	23373	M0	NX	Stage I	T1b	1834	2024-03-10	Clear cell adenocarcinoma, NOS	no	No	not reported	Radiation Therapy, NOS	5.02466	10.836	6.27163	4.42033	0.990084	3.01648	5.44328	7.57296	6.12768	3.34577	3.25789	5.16744	0.0328061	6.75387	5.20978	6.96165	6.21977	4.9606	3.53027	2.84179	1.02041	5.54139	4.02442	2.50919	3.62312	0.795601	4.07169	4.64859
TCGA-BP-4775-01A-01R-1289-07	tumor	TCGA-BP-4775	TCGA-KIRC	55	0	not reported	female	white	0	20369	M0	NX	Stage I	T1a	1843	2024-03-10	Clear cell adenocarcinoma, NOS	yes	Not Reported	not reported	Pharmaceutical Therapy, NOS	5.04932	10.3432	4.78913	3.75812	1.76494	3.28651	7.46394	6.65707	5.66107	3.95073	4.04711	6.09531	0.0855606	5.91825	6.06814	7.15261	7.61249	4.78611	2.8721	3.81435	2.97225	6.02987	3.48127	2.9614	2.93949	0.750435	2.40849	4.16428
TCGA-BP-4784-01A-01R-1305-07	tumor	TCGA-BP-4784	TCGA-KIRC	67	0	not reported	female	white	0	24603	M0	NX	Stage I	T1a	1854	2024-03-10	Clear cell adenocarcinoma, NOS	no	No	no	Pharmaceutical Therapy, NOS	5.07945	11.5227	4.03021	1.54449	1.33434	3.53764	6.3387	5.86013	3.6658	3.516	1.48944	4.10896	2.61586	5.07702	9.26384	7.17267	7.52037	6.5226	0.795102	2.46605	6.04042	0.871607	3.68468	2.14153	0.679604	1.4232	2.69617	5.20595
TCGA-BP-4964-01A-01R-1334-07	tumor	TCGA-BP-4964	TCGA-KIRC	54	0	not reported	female	white	0	20084	M0	N0	Stage I	T1a	1862	2024-03-10	Clear cell adenocarcinoma, NOS	no	No	not reported	Radiation Therapy, NOS	5.10137	10.8596	5.37805	2.91871	1.09592	2.55739	4.74289	7.38918	5.5016	2.54836	2.5763	5.09315	0.132643	5.96358	6.61469	8.03595	6.94795	5.10376	2.41579	3.44366	1.85076	4.83286	3.24749	3.12395	1.93949	0.737946	4.3746	4.16801
TCGA-BP-4965-01A-01R-1334-07	tumor	TCGA-BP-4965	TCGA-KIRC	46	0	not reported	male	white	0	16992	M0	NX	Stage I	T1a	1871	2024-03-10	Clear cell adenocarcinoma, NOS	yes	Not Reported	not reported	Radiation Therapy, NOS	5.12603	10.9505	6.06334	3.30216	0.540027	4.89373	5.83129	6.22454	4.3105	2.97085	2.45325	4.83896	2.09636	5.07786	6.63637	6.66052	7.05091	6.99103	2.21999	2.77104	0.868055	4.331	3.97004	3.01922	2.64365	1.00942	2.17169	5.25638
TCGA-BP-4769-01A-01R-1289-07	tumor	TCGA-BP-4769	TCGA-KIRC	63	0	not hispanic or latino	male	white	0	23190	M0	NX	Stage I	T1a	1876	2024-03-10	Clear cell adenocarcinoma, NOS	no	No	not reported	Pharmaceutical Therapy, NOS	5.13973	8.22101	3.49659	2.32815	1.63807	4.32662	6.94214	6.31852	5.62733	3.16646	1.47602	4.59487	1.94174	5.12089	8.28639	6.75416	7.02321	7.42933	0.962216	2.06077	7.3393	1.18739	2.94787	2.33848	0.604736	1.74653	3.89347	5.84741
TCGA-BP-4174-01A-02R-1289-07	tumor	TCGA-BP-4174	TCGA-KIRC	49	0	not reported	male	white	0	18054	M0	N0	Stage II	T2	1879	2024-03-10	Clear cell adenocarcinoma, NOS	no	No	not reported	Radiation Therapy, NOS	5.14795	11.3758	7.14156	5.36351	0.780646	2.62854	6.07988	7.75115	3.60138	2.62002	3.16374	3.63362	0.0434845	6.65784	4.55791	8.56761	7.17374	5.8595	2.66946	3.17318	0.61438	5.00944	2.38921	3.17777	3.55229	0.924252	2.76014	5.66772
TCGA-CJ-4882-01A-02R-1426-07	tumor	TCGA-CJ-4882	TCGA-KIRC	57	0	not hispanic or latino	male	black or african american	0	21074	M0	NX	Stage III	T3a	1883	2024-03-10	Clear cell adenocarcinoma, NOS	no	No	no	Radiation Therapy, NOS	5.1589	10.9729	5.20119	4.62353	1.28623	3.65813	5.88785	6.99903	3.74228	2.65125	1.99415	2.57978	0.686164	6.67711	5.73265	6.62695	6.44172	5.53637	2.1909	4.39261	5.45877	2.6537	2.08257	1.58487	2.13678	0.63988	2.33463	4.64197
TCGA-BP-4774-01A-01R-1289-07	tumor	TCGA-BP-4774	TCGA-KIRC	57	0	not reported	female	white	0	20827	M0	NX	Stage I	T1a	1885	2024-03-10	Clear cell adenocarcinoma, NOS	no	No	not reported	Radiation Therapy, NOS	5.16438	11.0148	5.04382	3.05259	2.42562	2.93032	4.64538	6.88204	5.37298	2.90895	2.64715	5.10905	1.03816	5.97205	6.87689	7.58085	7.3017	6.68945	2.27706	3.17715	0.727703	6.50733	2.90344	3.01596	1.72461	0.493442	4.69894	2.03228
TCGA-A3-3335-01A-01R-0864-07	tumor	TCGA-A3-3335	TCGA-KIRC	41	0	not hispanic or latino	male	white	0	15250	M0	N0	Stage II	T2a	1886	2024-03-10	Clear cell adenocarcinoma, NOS	no	No	no	Radiation Therapy, NOS	5.16712	10.7166	5.20847	5.17487	1.60578	4.30533	6.70913	6.9248	4.26887	1.54947	3.30693	3.71657	0.203765	6.19301	3.63257	7.78497	7.85726	3.54336	1.32274	1.53142	1.25211	5.72283	1.73942	2.61502	2.85917	0.147046	4.4858	2.96977
TCGA-BP-4330-01A-01R-1289-07	tumor	TCGA-BP-4330	TCGA-KIRC	60	0	hispanic or latino	female	black or african american	0	22239	M0	N0	Stage III	T3a	1888	2024-03-10	Clear cell adenocarcinoma, NOS	no	No	not reported	Radiation Therapy, NOS	5.1726	10.8128	5.52141	3.17597	0.735089	5.27258	5.56412	7.58093	6.4169	3.33918	3.1202	6.01071	0.0945063	6.65988	5.33242	6.58143	6.87892	5.83178	2.83279	4.23966	3.72319	5.56559	2.91167	3.32826	2.96886	0.80521	3.43603	3.30182
TCGA-CJ-5683-01A-11R-1541-07	tumor	TCGA-CJ-5683	TCGA-KIRC	78	0	not hispanic or latino	male	white	0	28745	M0	NX	Stage I	T1b	1889	2024-03-10	Clear cell adenocarcinoma, NOS	no	No	no	Pharmaceutical Therapy, NOS	5.17534	11.7909	6.00761	3.72698	1.09963	4.91909	5.27154	6.9348	4.2821	3.21075	3.67826	5.62079	1.13001	5.85943	6.83934	6.90549	7.93711	5.3082	1.92467	3.81729	3.26891	6.60459	3.13276	2.49288	1.83782	0.385265	5.35993	2.25435
TCGA-BP-4173-01A-02R-1289-07	tumor	TCGA-BP-4173	TCGA-KIRC	47	0	not reported	male	white	0	17449	M0	N0	Stage II	T2	1893	2024-03-10	Clear cell adenocarcinoma, NOS	no	No	not reported	Radiation Therapy, NOS	5.1863	10.8245	7.04504	6.12322	0.697062	5.93079	6.3463	6.59944	4.65794	3.83926	3.28271	3.7456	1.42417	8.13302	4.63654	6.27186	6.42466	5.55325	3.3518	5.85821	5.2652	4.05914	3.22103	2.88879	3.16147	1.19743	3.51564	4.04257
TCGA-CZ-5989-01A-11R-1672-07	tumor	TCGA-CZ-5989	TCGA-KIRC	60	0	not hispanic or latino	male	white	0	22170	M0	N0	Stage II	T2	1905	2024-03-10	Clear cell adenocarcinoma, NOS	no	No	not reported	Radiation Therapy, NOS	5.21918	4.72806	4.36975	1.5853	0.139731	3.89372	5.41691	3.25817	3.11602	1.23511	2.96824	5.47045	2.9384	2.45328	2.58318	4.48131	4.35989	5.64768	0.54092	2.83885	1.0859	4.51432	5.34762	3.20821	1.65663	1.12174	1.26933	5.00779
TCGA-CJ-6031-01A-11R-1672-07	tumor	TCGA-CJ-6031	TCGA-KIRC	54	0	not hispanic or latino	male	white	0	19905	M0	NX	Stage I	T1b	1906	2024-03-10	Clear cell adenocarcinoma, NOS	no	No	not reported	Pharmaceutical Therapy, NOS	5.22192	10.6522	6.50428	4.34361	0.688583	5.75849	5.20264	6.10048	3.00901	3.38944	2.09288	4.16326	1.26825	6.09844	6.13316	6.95834	6.22685	5.33944	3.03023	4.15282	5.50521	3.75573	3.29999	1.97365	1.42336	0.662752	2.0941	4.22333
TCGA-BP-4343-01A-02R-1289-07	tumor	TCGA-BP-4343	TCGA-KIRC	64	1912	not reported	male	white	1	23498	M0	N0	Stage III	T3a	0	2024-03-10	Clear cell adenocarcinoma, NOS	no	No	yes	Radiation Therapy, NOS	5.23836	9.42227	7.4932	5.19671	0.177854	4.34534	6.0569	5.36423	6.38126	3.58088	1.96647	3.74476	0.258097	4.88664	5.45504	7.36836	6.96834	5.36988	1.60824	3.28139	7.0258	2.34937	4.06636	1.90981	1.63199	1.9987	1.80525	3.41516
TCGA-BP-5178-01A-01R-1426-07	tumor	TCGA-BP-5178	TCGA-KIRC	71	1912	not reported	male	white	1	26070	M1	NX	Stage IV	T3a	0	2024-03-10	Clear cell adenocarcinoma, NOS	yes	Not Reported	no	Radiation Therapy, NOS	5.23836	10.6382	5.93625	4.50337	0.348119	4.47103	4.98614	6.3708	2.86285	3.72662	2.21928	2.70903	0.307778	6.17958	4.94611	7.29459	7.33027	3.87462	1.59268	3.22686	1.90477	4.79562	2.37053	1.81287	2.49255	0.296898	3.6689	3.13182
TCGA-B0-5100-01A-01R-1420-07	tumor	TCGA-B0-5100	TCGA-KIRC	72	1913	not hispanic or latino	male	black or african american	1	26478	M0	NX	Stage III	T3a	0	2024-03-10	Clear cell adenocarcinoma, NOS	no	No	no	Pharmaceutical Therapy, NOS	5.2411	12.2935	4.62574	0.966947	0.833983	5.20665	5.75622	6.50634	4.81975	3.13147	0.882056	3.42736	2.34031	4.34749	9.88037	8.27575	6.74688	7.55959	1.1335	4.1482	6.29632	0.809908	2.40879	1.51964	0.320773	1.0795	3.35222	3.8079
TCGA-A3-3325-01A-01R-0864-07	tumor	TCGA-A3-3325	TCGA-KIRC	52	1170	not hispanic or latino	male	white	1	19126	M0	NX	Stage I	T1a	751	2024-03-10	Clear cell adenocarcinoma, NOS	yes	Not Reported	no	Radiation Therapy, NOS	5.26301	10.8679	5.49483	3.50654	1.68984	5.92352	5.07074	7.61859	6.32867	2.31438	2.79313	5.40384	1.43152	5.81606	4.70913	7.63636	5.6212	4.76508	2.34474	2.8708	5.11731	6.18414	2.89759	2.47861	2.31194	0.400538	4.31541	3.42812
TCGA-CJ-4636-01A-02R-1325-07	tumor	TCGA-CJ-4636	TCGA-KIRC	51	0	not hispanic or latino	male	white	0	18878	M0	N0	Stage III	T3a	1924	2024-03-10	Clear cell adenocarcinoma, NOS	yes	Not Reported	not reported	Radiation Therapy, NOS	5.27123	10.492	7.14688	4.44284	0.634872	4.30416	5.004	7.18229	4.69353	2.48535	2.48008	2.94306	1.01849	6.30736	3.93043	5.21044	6.40122	5.7907	3.6699	3.07008	4.60136	3.70926	2.80692	1.65063	2.37754	0.717561	3.33	4.93943
TCGA-CZ-4863-01A-01R-1503-07	tumor	TCGA-CZ-4863	TCGA-KIRC	51	0	not hispanic or latino	female	white	0	18730	M0	N0	Stage III	T3b	1928	2024-03-10	Clear cell adenocarcinoma, NOS	no	No	no	Pharmaceutical Therapy, NOS	5.28219	10.589	6.77793	4.22093	0.546857	3.31541	5.99449	6.41184	5.03942	4.17228	3.45364	4.8912	1.81995	7.29433	5.22369	5.87258	6.67467	6.39678	3.93735	4.43693	0.752235	5.17258	3.26589	3.23283	3.6583	0.849839	4.14291	5.41433
TCGA-CZ-5451-01A-01R-1503-07	tumor	TCGA-CZ-5451	TCGA-KIRC	74	0	not reported	male	white	0	27312	M0	N0	Stage II	T2	1929	2024-03-10	Clear cell adenocarcinoma, NOS	no	No	not reported	Pharmaceutical Therapy, NOS	5.28493	11.4647	5.56301	3.18775	0.256769	5.90201	5.70479	6.85929	3.89897	2.07868	3.14104	5.49865	0.447526	6.43262	5.96595	6.90157	7.55509	5.39209	1.98068	4.41604	0.791106	6.52498	3.38556	2.89526	2.67466	0.444243	4.95334	3.10884
TCGA-BP-4961-01A-01R-1334-07	tumor	TCGA-BP-4961	TCGA-KIRC	47	0	not reported	male	white	0	17284	M0	NX	Stage I	T1a	1935	2024-03-10	Clear cell adenocarcinoma, NOS	no	No	not reported	Radiation Therapy, NOS	5.30137	10.9994	4.5998	2.32077	0.624054	4.51479	6.00269	7.15849	4.685	2.42621	2.30921	5.05699	2.04984	5.47298	7.85644	7.46796	8.11514	5.85777	2.43813	3.99185	3.37407	4.74293	3.8395	3.13978	2.84418	0.634872	3.48054	3.8915
TCGA-CJ-4889-01A-01R-1305-07	tumor	TCGA-CJ-4889	TCGA-KIRC	63	0	hispanic or latino	female	white	0	23051	M0	NX	Stage I	T1a	1946	2024-03-10	Clear cell adenocarcinoma, NOS	no	No	no	Pharmaceutical Therapy, NOS	5.33151	9.62049	6.12194	3.45381	0.608431	3.25543	5.78636	6.35415	2.94671	3.17249	4.04568	4.92719	1.33685	5.57806	5.13004	6.46119	6.27901	5.93343	2.54008	3.02375	8.01768	3.51652	2.72668	3.01368	2.27908	0.641176	4.31441	3.98165
TCGA-CJ-4886-01A-01R-1305-07	tumor	TCGA-CJ-4886	TCGA-KIRC	42	0	not hispanic or latino	female	white	0	15698	M0	NX	Stage I	T1a	1952	2024-03-10	Clear cell adenocarcinoma, NOS	no	No	no	Radiation Therapy, NOS	5.34795	10.8619	5.83948	3.15296	0.453122	3.39057	5.68885	6.82492	4.90274	3.59958	3.52835	5.60307	1.96643	6.13983	6.8203	7.28377	7.1569	6.00615	2.58477	4.14756	3.94437	6.1572	4.66972	3.28035	1.64399	1.08434	4.54389	3.77819
TCGA-CJ-4876-01A-01R-1305-07	tumor	TCGA-CJ-4876	TCGA-KIRC	57	0	hispanic or latino	male	white	0	20993	M0	N0	Stage II	T2b	1955	2024-03-10	Clear cell adenocarcinoma, NOS	no	No	no	Radiation Therapy, NOS	5.35616	8.2058	3.77027	2.34511	0.922122	2.07152	4.88056	6.72895	4.92334	3.02434	4.44707	4.15492	1.90215	6.80151	5.01526	6.7905	5.51524	5.97065	0.661385	4.67989	0.557386	4.95508	2.10014	2.63024	2.77017	0.456596	2.7905	4.38931
TCGA-BP-4176-01A-02R-1289-07	tumor	TCGA-BP-4176	TCGA-KIRC	64	0	not reported	male	white	0	23609	M0	NX	Stage I	T1b	1955	2024-03-10	Clear cell adenocarcinoma, NOS	no	No	not reported	Radiation Therapy, NOS	5.35616	10.4129	7.47497	6.56759	0.71396	5.2486	5.30907	6.68786	5.40829	2.59915	2.47433	3.75899	2.42361	6.25331	4.88796	7.8561	6.57257	4.43417	3.23071	3.00549	4.99511	3.67335	3.60817	2.21742	3.08583	0.710966	2.60341	4.20362
TCGA-CW-5580-01A-01R-1672-07	tumor	TCGA-CW-5580	TCGA-KIRC	73	1964	not hispanic or latino	female	white	1	26696	M1	NX	Stage IV	T3a	0	2024-03-10	Clear cell adenocarcinoma, NOS	no	No	yes	Pharmaceutical Therapy, NOS	5.38082	11.0579	6.57066	4.23074	0.690462	5.47274	7.42777	6.98932	4.79174	1.78681	2.35217	4.6788	2.02974	5.47741	4.57794	8.08249	7.3202	6.03136	2.34113	3.36727	3.83966	4.0422	4.08913	3.25429	3.23792	0.37629	4.22752	3.71244
TCGA-CJ-5672-01A-11R-1541-07	tumor	TCGA-CJ-5672	TCGA-KIRC	84	1972	not hispanic or latino	male	white	1	30900	M0	NX	Stage I	T1a	0	2024-03-10	Clear cell adenocarcinoma, NOS	no	No	not reported	Pharmaceutical Therapy, NOS	5.40274	10.4815	7.37876	4.00581	0.32262	5.86991	5.72772	5.66717	4.93094	3.03661	3.83622	3.33405	0.0659858	6.32864	4.31214	5.95683	7.2123	6.03709	2.28134	3.24897	1.36709	5.31003	2.90086	2.07676	2.80422	0.578601	3.84036	4.21507
TCGA-B0-4700-01A-02R-1541-07	tumor	TCGA-B0-4700	TCGA-KIRC	60	1980	not hispanic or latino	male	white	1	22034	M1	NX	Stage IV	T4	0	2024-03-10	Clear cell adenocarcinoma, NOS	no	No	not reported	Radiation Therapy, NOS	5.42466	10.6968	6.07113	4.59692	1.71282	5.84111	5.47075	7.1286	4.7833	3.42711	1.89964	2.9181	0.297837	7.58485	4.99681	7.29397	6.32863	4.9546	3.39758	5.79889	6.01685	4.46948	3.1354	1.81127	1.4936	0.971001	2.16839	3.74669
TCGA-B0-4845-01A-01R-1277-07	tumor	TCGA-B0-4845	TCGA-KIRC	70	1986	not hispanic or latino	male	white	1	25582	M1	NX	Stage IV	T3a	0	2024-03-10	Clear cell adenocarcinoma, NOS	no	No	yes	Pharmaceutical Therapy, NOS	5.4411	10.8592	4.40813	2.4137	1.79813	5.83456	3.79662	7.61406	6.26304	1.85304	2.67516	4.45264	0.057277	5.55093	6.89788	7.87211	6.35445	5.89385	2.20577	2.58712	0.767401	5.62467	3.69026	2.25629	0.247563	0.609944	3.27846	1.96429
TCGA-A3-3385-01A-02R-1420-07	tumor	TCGA-A3-3385	TCGA-KIRC	46	0	not hispanic or latino	female	white	0	17114	M0	N0	Stage I	T1a	1993	2024-03-10	Clear cell adenocarcinoma, NOS	no	No	no	Pharmaceutical Therapy, NOS	5.46027	9.59729	4.56059	1.57633	0.793688	4.71518	5.22479	6.54049	6.15186	2.44623	5.63391	7.49923	0.0701145	4.74695	3.70548	4.94423	4.44497	6.05007	2.43672	2.39295	0.624335	7.08457	2.10578	3.74141	4.19591	0.10608	5.91484	2.15384
TCGA-CZ-5985-01A-11R-1672-07	tumor	TCGA-CZ-5985	TCGA-KIRC	58	0	not hispanic or latino	male	white	0	21242	M0	N0	Stage II	T2	1997	2024-03-10	Clear cell adenocarcinoma, NOS	no	No	not reported	Radiation Therapy, NOS	5.47123	9.61143	7.66223	5.28223	1.55567	5.16437	7.60873	6.37867	5.19447	2.76609	3.02489	3.74519	0.937344	6.51234	2.8936	5.18806	6.57628	4.59611	3.59421	4.22202	2.64296	5.31134	3.48693	2.49723	3.00712	0.771125	2.42369	5.59746
TCGA-DV-5567-01A-01R-1541-07	tumor	TCGA-DV-5567	TCGA-KIRC	40	0	not hispanic or latino	female	black or african american	0	14642	M0	NX	Stage I	T1a	2004	2024-03-10	Clear cell adenocarcinoma, NOS	yes	Not Reported	no	Radiation Therapy, NOS	5.49041	10.0301	4.20139	2.60402	0.822363	3.30042	6.69103	5.98697	5.87259	3.4651	1.58506	4.95729	3.98295	4.3164	8.85548	7.61781	6.21567	5.83299	0.879706	2.53192	2.12701	0.554638	3.26129	2.26306	3.20981	0.826843	4.0212	4.5353
TCGA-B0-5110-01A-01R-1420-07	tumor	TCGA-B0-5110	TCGA-KIRC	71	0	not hispanic or latino	female	white	0	25976	M0	N0	Stage I	T1a	2009	2024-03-10	Clear cell adenocarcinoma, NOS	no	No	no	Pharmaceutical Therapy, NOS	5.50411	10.5937	5.10748	3.00623	0.849519	2.90169	5.33499	6.31766	3.34381	3.04977	3.64016	5.5567	2.50129	5.39587	6.13026	6.14752	7.86077	6.58918	2.52627	3.03796	3.6369	6.24866	3.89603	3.39313	1.68693	0.631989	4.02671	3.53861
TCGA-CJ-4881-01A-01R-1305-07	tumor	TCGA-CJ-4881	TCGA-KIRC	41	0	not hispanic or latino	male	white	0	15197	M0	NX	Stage III	T3a	2014	2024-03-10	Clear cell adenocarcinoma, NOS	no	No	yes	Radiation Therapy, NOS	5.51781	10.7725	7.36715	4.85543	4.07042	6.34217	5.18737	7.14203	4.84872	4.70203	1.94579	2.71154	0.653885	6.95002	5.8123	9.32817	6.28174	4.67958	3.38575	3.51753	4.07788	3.47809	3.57983	2.08617	2.57601	0.643856	2.65812	4.96813
TCGA-DV-5574-01A-01R-1541-07	tumor	TCGA-DV-5574	TCGA-KIRC	37	0	not hispanic or latino	male	white	0	13517	M0	NX	Stage I	T1a	2016	2024-03-10	Clear cell adenocarcinoma, NOS	yes	Not Reported	no	Radiation Therapy, NOS	5.52329	9.03665	6.79844	5.05392	1.43504	4.04442	5.40459	5.42399	3.39499	4.20862	3.62178	5.24876	1.50233	6.6026	6.1664	7.22205	7.9586	6.63641	2.84161	4.4708	5.08526	4.58527	3.11651	3.06145	2.52812	1.14587	3.63763	3.25475
TCGA-CW-5588-01A-01R-1541-07	tumor	TCGA-CW-5588	TCGA-KIRC	78	0	not hispanic or latino	female	white	0	28714	M0	NX	Stage I	T1a	2017	2024-03-10	Clear cell adenocarcinoma, NOS	no	No	no	Pharmaceutical Therapy, NOS	5.52603	11.6079	7.46861	4.47164	0.403595	3.86592	5.43459	6.7444	5.32827	3.35048	2.18269	4.07499	1.57961	6.30161	5.38884	8.53014	7.73983	4.40832	2.77718	2.08396	5.44655	2.92058	3.63517	2.64261	2.69984	1.16292	2.06674	4.18885
TCGA-CJ-5686-01A-11R-1672-07	tumor	TCGA-CJ-5686	TCGA-KIRC	59	0	not hispanic or latino	female	white	0	21836	M0	NX	Stage I	T1b	2038	2024-03-10	Clear cell adenocarcinoma, NOS	no	No	no	Radiation Therapy, NOS	5.58356	10.4864	6.31841	4.03027	0.549817	2.93846	5.75495	6.0467	4.22215	3.12335	4.14533	4.63644	2.21692	5.27739	4.88983	6.03159	7.03164	5.68857	2.59503	4.2849	2.92235	6.01925	3.73662	2.75219	3.30934	0.629473	4.08393	4.58173
TCGA-CZ-5984-01A-11R-1672-07	tumor	TCGA-CZ-5984	TCGA-KIRC	51	0	not reported	male	white	0	18775	M0	N0	Stage I	T1b	2067	2024-03-10	Clear cell adenocarcinoma, NOS	no	No	not reported	Radiation Therapy, NOS	5.66301	11.1473	6.57066	3.67327	0.879941	4.0615	6.13224	6.41821	3.32212	4.30205	3.04965	4.48643	0.0240359	5.88388	4.8241	7.71011	7.5316	4.86073	1.98295	3.14693	1.01471	5.18497	2.79735	1.91544	3.36822	0.651591	1.86505	5.72254
TCGA-BP-4781-01A-01R-1305-07	tumor	TCGA-BP-4781	TCGA-KIRC	78	0	not reported	male	white	0	28701	M0	NX	Stage I	T1a	2080	2024-03-10	Clear cell adenocarcinoma, NOS	no	No	no	Radiation Therapy, NOS	5.69863	10.8185	7.3072	4.77202	0.829444	3.77329	5.96719	6.80855	3.95383	3.69831	2.48718	4.44238	2.7511	6.16156	5.08848	8.33718	7.14077	4.73163	2.4249	1.57763	5.55705	3.75779	4.13197	3.04989	2.24324	0.294194	3.01719	4.81025
TCGA-AK-3434-01A-02R-1277-07	tumor	TCGA-AK-3434	TCGA-KIRC	72	0	not hispanic or latino	male	white	0	26490	M0	NX	Stage I	T1b	2087	2024-03-10	Clear cell adenocarcinoma, NOS	no	No	not reported	Radiation Therapy, NOS	5.71781	11.63	5.59684	0.930927	0.500496	5.30771	5.02155	7.44279	3.09653	2.23186	2.61223	4.45908	0.113034	6.16848	6.60956	8.2021	6.91343	6.1686	1.01414	4.41424	1.62681	5.88763	3.32341	2.37426	1.83123	0.733094	4.71408	3.48403
TCGA-B0-4834-01A-01R-1305-07	tumor	TCGA-B0-4834	TCGA-KIRC	49	2090	not hispanic or latino	male	white	1	18224	M0	N0	Stage I	T1a	0	2024-03-10	Clear cell adenocarcinoma, NOS	no	No	not reported	Pharmaceutical Therapy, NOS	5.72603	4.87369	1.08379	0.722641	2.51723	0.577538	0.418568	2.73546	2.71462	2.87017	2.65924	6.16576	2.31165	1.07505	4.44546	3.40205	2.7872	7.49081	0.314407	0.922959	1.23628	0.275484	1.47783	1.71765	0.404358	0.0654344	6.45722	0.587845
TCGA-CZ-5464-01A-01R-1503-07	tumor	TCGA-CZ-5464	TCGA-KIRC	69	0	not reported	male	white	0	25463	M1	NX	Stage IV	T3b	2128	2024-03-10	Clear cell adenocarcinoma, NOS	no	No	not reported	Pharmaceutical Therapy, NOS	5.83014	10.886	6.84945	4.37125	2.11457	4.95633	4.64225	6.3572	6.57998	5.04128	2.39575	3.95998	2.05981	6.3269	7.0295	6.61838	7.30947	4.88861	3.1982	3.62534	4.45646	5.29879	3.38921	1.56384	2.00694	0.625738	1.42035	3.6574
TCGA-G6-A8L7-01A-11R-A37O-07	tumor	TCGA-G6-A8L7	TCGA-KIRC	81	0	not hispanic or latino	female	black or african american	0	29883	MX	N0	Stage I	T1b	2133	2024-03-10	Clear cell adenocarcinoma, NOS	yes	No	no	Radiation Therapy, NOS	5.84384	9.98451	2.92894	1.03125	0.807685	3.61996	5.81951	7.67981	3.788	2.94223	0.913952	2.0498	0.0363275	7.55547	6.2052	9.6004	2.63143	3.47691	1.98586	4.59586	0.524666	5.37549	1.79165	1.98065	1.90018	0.154583	3.88882	2.2867
TCGA-B0-4945-01A-01R-1420-07	tumor	TCGA-B0-4945	TCGA-KIRC	75	2145	not hispanic or latino	female	white	1	27523	M0	N0	Stage I	T1a	0	2024-03-10	Clear cell adenocarcinoma, NOS	no	No	not reported	Pharmaceutical Therapy, NOS	5.87671	10.4784	5.26115	2.54905	1.15471	4.46087	4.87976	5.96578	6.65516	2.63471	2.84187	4.76924	2.21658	6.04314	5.57925	5.90449	6.46607	6.45192	1.86711	3.16546	3.64184	3.56513	3.36766	2.48045	3.09493	0.78266	3.57032	4.39021
TCGA-B0-5695-01A-11R-1541-07	tumor	TCGA-B0-5695	TCGA-KIRC	61	0	not hispanic or latino	female	white	0	22320	M0	N0	Stage I	T1b	2150	2024-03-10	Clear cell adenocarcinoma, NOS	yes	Not Reported	no	Radiation Therapy, NOS	5.89041	10.1755	4.74452	1.8746	0.9164	4.5993	5.26236	7.21191	4.39512	3.17404	4.30709	6.33528	0.764091	6.01424	6.77807	7.42794	9.03152	5.85124	1.79614	3.79793	2.74468	6.51987	3.75807	3.68633	1.68208	0.585443	4.99247	3.38417
TCGA-B0-5702-01A-11R-1541-07	tumor	TCGA-B0-5702	TCGA-KIRC	71	0	not hispanic or latino	male	white	0	26186	M0	N0	Stage I	T1b	2172	2024-03-10	Clear cell adenocarcinoma, NOS	no	No	no	Radiation Therapy, NOS	5.95068	9.34073	5.32104	2.40346	0.477781	7.66867	2.51248	7.37584	1.52462	4.88876	0.977536	2.42766	2.55282	6.22321	9.75625	6.97186	7.49977	3.65171	1.61744	3.98217	4.83385	4.35439	1.57647	3.12425	2.00177	0.455229	4.07424	2.68192
TCGA-BP-4960-01A-01R-1334-07	tumor	TCGA-BP-4960	TCGA-KIRC	46	0	not reported	male	white	0	17099	M0	N0	Stage II	T2	2172	2024-03-10	Clear cell adenocarcinoma, NOS	no	No	not reported	Radiation Therapy, NOS	5.95068	11.1029	5.87745	4.243	1.00439	5.47674	4.39338	7.30922	5.07584	3.32832	2.17546	3.0096	0.0844725	5.40324	6.20697	7.16002	5.57639	4.41982	2.9604	3.3892	1.96975	4.25919	2.38662	1.60265	2.17521	0.365133	1.96199	3.85677
TCGA-BP-4765-01A-01R-1289-07	tumor	TCGA-BP-4765	TCGA-KIRC	43	0	not reported	male	white	0	15814	M0	NX	Stage I	T1a	2184	2024-03-10	Clear cell adenocarcinoma, NOS	no	No	not reported	Pharmaceutical Therapy, NOS	5.98356	10.6065	4.38433	2.57674	1.25743	2.53812	6.17474	7.08538	6.46504	2.94765	2.83259	5.43485	1.73331	6.382	5.55826	6.6545	7.82086	6.33888	2.86166	4.8932	5.37014	6.13127	3.22237	3.538	2.69261	0.449852	4.14263	3.44555
TCGA-CJ-4878-01A-01R-1305-07	tumor	TCGA-CJ-4878	TCGA-KIRC	71	0	hispanic or latino	female	white	0	26224	M0	NX	Stage III	T3a	2186	2024-03-10	Clear cell adenocarcinoma, NOS	no	No	no	Pharmaceutical Therapy, NOS	5.98904	11.2696	5.03396	3.48349	1.91728	3.38893	5.35394	7.1202	6.04538	1.51258	2.67692	5.05618	0.189793	7.62637	6.02753	6.29578	6.72438	5.63051	2.15014	2.7784	1.61372	6.25484	2.57565	2.74724	0.273576	0.189666	3.68344	4.39861
TCGA-BP-4758-01A-01R-1289-07	tumor	TCGA-BP-4758	TCGA-KIRC	40	0	not reported	male	white	0	14824	M0	NX	Stage I	T1a	2208	2024-03-10	Clear cell adenocarcinoma, NOS	no	No	not reported	Radiation Therapy, NOS	6.04932	10.8953	5.35753	2.91653	0.331132	6.48381	4.15612	5.76071	3.97751	1.93437	1.99378	3.81412	1.58371	5.7813	6.87018	5.11281	5.80889	5.78216	1.40447	3.93296	1.98696	4.57522	2.62178	2.13458	1.78237	0.398679	2.67999	3.62663
TCGA-AK-3461-01A-02R-1277-07	tumor	TCGA-AK-3461	TCGA-KIRC	72	0	not hispanic or latino	male	white	0	26464	M0	NX	Stage I	T1a	2217	2024-03-10	Clear cell adenocarcinoma, NOS	no	No	no	Pharmaceutical Therapy, NOS	6.07397	10.7187	4.4346	3.02719	1.51914	4.53174	5.95522	7.28983	5.72244	2.43755	2.80352	4.93909	1.13317	6.90304	6.71299	7.26058	6.78925	5.96322	2.64614	5.19772	5.1344	5.41133	3.24438	2.07676	3.23458	0.737687	3.77905	2.87115
TCGA-CW-5587-01A-01R-1541-07	tumor	TCGA-CW-5587	TCGA-KIRC	62	0	not hispanic or latino	female	white	0	22693	M0	N0	Stage III	T3b	2226	2024-03-10	Clear cell adenocarcinoma, NOS	no	No	no	Pharmaceutical Therapy, NOS	6.09863	10.029	6.45871	4.80008	0.370945	2.99059	6.60395	5.62936	2.73866	3.61526	4.27643	5.58661	1.47124	6.97888	5.58113	6.74238	6.67257	6.20178	3.90069	4.90307	4.25455	6.61213	3.62227	3.67291	2.55721	0.747688	3.91952	3.48686
TCGA-CJ-4637-01A-02R-1325-07	tumor	TCGA-CJ-4637	TCGA-KIRC	52	2227	hispanic or latino	female	white	1	19101	M1	NX	Stage IV	T2b	0	2024-03-10	Clear cell adenocarcinoma, NOS	no	No	yes	Pharmaceutical Therapy, NOS	6.10137	10.6678	7.05819	4.39362	1.29172	4.66291	5.90808	6.52991	4.68639	3.41316	2.90173	3.75059	1.35168	7.89865	3.302	7.33304	7.06764	4.17125	3.95823	5.24746	4.07957	3.67963	2.67453	2.94411	3.60992	0.931532	2.96003	4.75179
TCGA-CJ-5684-01A-11R-1541-07	tumor	TCGA-CJ-5684	TCGA-KIRC	61	0	not hispanic or latino	male	white	0	22561	M0	NX	Stage III	T3a	2231	2024-03-10	Clear cell adenocarcinoma, NOS	no	No	no	Pharmaceutical Therapy, NOS	6.11233	11.2871	5.87348	3.32452	0.937344	3.56196	5.42031	7.05577	4.02294	2.73207	2.54478	5.0416	0.354339	6.1448	7.02059	6.79863	7.3636	5.31904	1.52922	4.48124	2.7629	5.77307	3.49621	2.52389	2.72947	0.831472	4.09563	2.3516
TCGA-B0-5703-01A-11R-1541-07	tumor	TCGA-B0-5703	TCGA-KIRC	73	0	not hispanic or latino	male	white	0	26897	M0	N0	Stage I	T1b	2246	2024-03-10	Clear cell adenocarcinoma, NOS	no	No	no	Pharmaceutical Therapy, NOS	6.15342	11.0572	2.61356	1.5367	0.573181	3.03566	4.37758	6.42329	2.75221	1.62803	2.29693	4.67696	0.0432045	5.48779	6.42764	6.06006	7.87206	6.039	1.19717	4.99456	0.342782	4.25402	1.78136	1.66903	2.90431	1.09228	4.2128	2.91827
TCGA-BP-4342-01A-01R-1289-07	tumor	TCGA-BP-4342	TCGA-KIRC	79	2256	not reported	male	white	1	29032	M0	N0	Stage II	T2	0	2024-03-10	Clear cell adenocarcinoma, NOS	yes	Not Reported	no	Radiation Therapy, NOS	6.18082	10.6077	5.18965	3.16718	1.16883	6.09193	7.06549	7.73912	6.08545	3.26424	3.55128	4.46455	1.20564	6.63832	5.31498	8.07279	6.78354	5.51073	2.95228	3.3979	4.43047	4.4983	3.15012	2.66059	1.43189	0.503552	2.79967	3.72343
TCGA-BP-5174-01A-01R-1426-07	tumor	TCGA-BP-5174	TCGA-KIRC	45	0	not hispanic or latino	female	white	0	16693	M0	NX	Stage I	T1a	2257	2024-03-10	Clear cell adenocarcinoma, NOS	no	No	not reported	Radiation Therapy, NOS	6.18356	11.3177	6.32809	2.94514	0.363339	2.31115	5.61431	5.53693	4.99614	1.45059	3.45437	3.83176	0.782073	5.65146	5.83575	4.53196	8.28242	6.40683	2.90616	2.15523	1.45307	5.75763	1.6731	2.03467	3.96482	0.0992279	3.16972	3.86785
TCGA-BP-5180-01A-01R-1426-07	tumor	TCGA-BP-5180	TCGA-KIRC	53	0	not reported	male	white	0	19413	M0	NX	Stage I	T1a	2263	2024-03-10	Clear cell adenocarcinoma, NOS	no	No	not reported	Pharmaceutical Therapy, NOS	6.2	11.5866	7.51968	4.89637	0.294194	4.19859	5.87355	7.30003	3.64052	1.67785	2.7939	3.79257	1.88495	6.11534	4.48959	8.03575	6.10841	2.29813	1.72705	2.86544	0.774924	5.45234	2.12925	1.87609	3.03171	0.300065	3.40621	4.41693
TCGA-A3-3367-01A-02R-1420-07	tumor	TCGA-A3-3367	TCGA-KIRC	72	0	not hispanic or latino	male	white	0	26489	M0	N0	Stage I	T1b	2270	2024-03-10	Clear cell adenocarcinoma, NOS	no	No	no	Radiation Therapy, NOS	6.21918	10.5702	5.88464	2.81081	0.562767	5.55741	5.08923	7.45063	6.23841	2.20423	2.64457	5.17241	0.90049	5.95988	4.9949	8.47909	8.22887	5.74885	2.11507	3.04654	3.28772	5.68872	2.62007	2.88823	2.36922	0.242206	4.27931	3.18237
TCGA-CW-5591-01A-01R-1541-07	tumor	TCGA-CW-5591	TCGA-KIRC	56	0	not hispanic or latino	male	white	0	20712	M1	N0	Stage IV	T3a	2271	2024-03-10	Clear cell adenocarcinoma, NOS	no	No	yes	Pharmaceutical Therapy, NOS	6.22192	3.69765	3.51963	1.72801	3.48111	1.97435	2.4572	3.70008	0.863542	6.14525	5.36665	6.2875	3.76071	5.76806	1.96033	5.73331	9.65596	7.73664	1.95754	2.62742	7.38596	5.16345	1.70982	2.88462	5.98056	1.58588	4.83301	3.35657
TCGA-A3-3370-01A-02R-1420-07	tumor	TCGA-A3-3370	TCGA-KIRC	48	0	not hispanic or latino	female	white	0	17621	M0	N0	Stage I	T1b	2274	2024-03-10	Clear cell adenocarcinoma, NOS	no	No	no	Pharmaceutical Therapy, NOS	6.23014	10.2193	5.68133	3.31667	0.647176	3.47593	6.32578	6.97351	6.65705	4.18783	3.76311	5.99519	0.233029	6.66487	5.4111	5.38921	6.70437	6.01769	3.34012	3.12849	4.0067	6.03397	3.27217	3.46923	3.08223	0.956651	4.11239	3.84003
TCGA-CJ-4874-01A-01R-1305-07	tumor	TCGA-CJ-4874	TCGA-KIRC	73	0	hispanic or latino	female	white	0	26761	M0	N0	Stage I	T1b	2283	2024-03-10	Clear cell adenocarcinoma, NOS	no	No	no	Radiation Therapy, NOS	6.25479	10.8283	6.28185	3.12251	0.200881	3.1379	5.64225	6.28686	2.85495	2.64309	3.0659	5.74083	1.39851	6.05889	6.1143	6.45492	7.06647	6.34417	1.78308	4.53442	1.27214	6.37502	3.69665	3.08117	2.42312	0.777451	3.47911	3.3694
TCGA-CJ-6030-01A-11R-1672-07	tumor	TCGA-CJ-6030	TCGA-KIRC	65	2299	not hispanic or latino	male	white	1	24096	M0	N0	Stage I	T1a	0	2024-03-10	Clear cell adenocarcinoma, NOS	yes	Not Reported	not reported	Pharmaceutical Therapy, NOS	6.29863	10.5738	6.98093	4.55677	0.571919	5.36958	6.21951	6.28444	4.60735	2.77163	2.71991	4.30533	0.0380147	6.71517	5.50448	7.8057	6.04702	5.7058	2.99451	4.06642	1.1671	3.20867	3.64484	2.79435	1.84503	0.527371	3.57953	3.72313
TCGA-BP-4170-01A-02R-1289-07	tumor	TCGA-BP-4170	TCGA-KIRC	72	2343	hispanic or latino	female	white	1	26596	M0	N0	Stage I	T1b	0	2024-03-10	Clear cell adenocarcinoma, NOS	no	No	not reported	Radiation Therapy, NOS	6.41918	10.5211	6.44342	3.99597	0.519844	4.1187	5.3656	6.71665	4.00467	2.53302	3.23735	5.78365	1.08644	5.91448	6.56514	7.28166	7.7272	5.8515	2.167	2.90947	1.32717	5.8509	3.77714	3.1151	3.36632	0.785592	4.64859	4.13485
TCGA-BP-4760-01A-02R-1420-07	tumor	TCGA-BP-4760	TCGA-KIRC	69	0	not hispanic or latino	male	black or african american	0	25268	M0	NX	Stage I	T1a	2361	2024-03-10	Clear cell adenocarcinoma, NOS	yes	Not Reported	no	Pharmaceutical Therapy, NOS	6.46849	10.2126	5.65837	3.1544	1.57531	2.40877	6.10016	5.41473	5.10451	3.64931	1.40926	4.61036	3.685	4.84114	9.1435	7.53767	6.5026	6.495	3.15264	2.0875	6.86846	0.675455	2.34767	2.64536	4.44719	0.484499	4.37244	5.67452
TCGA-BP-4759-01A-01R-1289-07	tumor	TCGA-BP-4759	TCGA-KIRC	50	0	not hispanic or latino	male	white	0	18569	M0	NX	Stage I	T1a	2372	2024-03-10	Clear cell adenocarcinoma, NOS	no	No	not reported	Pharmaceutical Therapy, NOS	6.49863	10.8894	5.18206	2.44098	0.185105	4.87977	3.89838	7.38681	2.94707	1.30293	1.21014	4.01362	0.902267	5.02256	6.10675	6.66567	7.81276	5.40698	1.06963	2.77239	1.85112	3.51677	3.18247	1.12386	1.60772	0.376846	2.89805	2.51838
TCGA-CW-5589-01A-01R-1541-07	tumor	TCGA-CW-5589	TCGA-KIRC	52	0	not hispanic or latino	male	white	0	19312	M0	NX	Stage I	T1a	2378	2024-03-10	Clear cell adenocarcinoma, NOS	no	No	not reported	Radiation Therapy, NOS	6.51507	11.0378	6.57262	4.04077	1.17932	3.43248	6.50512	7.10538	3.932	3.25601	4.32421	6.22927	2.52404	5.62026	5.46814	6.76486	7.82742	6.87529	2.39358	4.49251	3.852	6.42135	3.81092	3.51836	2.35676	0.51662	4.54321	3.55493
TCGA-B0-4833-01A-01R-1305-07	tumor	TCGA-B0-4833	TCGA-KIRC	82	2386	not hispanic or latino	female	white	1	30190	M0	N0	Stage I	T1b	0	2024-03-10	Clear cell adenocarcinoma, NOS	no	No	not reported	Pharmaceutical Therapy, NOS	6.53699	11.0371	4.92797	2.10916	1.99744	4.36894	4.63322	6.78649	5.46595	2.51152	2.82065	3.95998	0.162468	6.47315	7.02447	6.2824	6.56375	5.73601	2.51604	4.16593	2.15814	5.46287	2.59139	2.91789	2.73518	0.397912	4.23633	3.21201
TCGA-AK-3445-01A-02R-1277-07	tumor	TCGA-AK-3445	TCGA-KIRC	69	0	not hispanic or latino	male	white	0	25494	M0	NX	Stage III	T3a	2392	2024-03-10	Clear cell adenocarcinoma, NOS	no	No	no	Pharmaceutical Therapy, NOS	6.55342	10.679	7.21141	3.20922	0.763921	4.82358	5.93429	7.21236	5.95617	3.82763	2.06819	3.18837	0.57415	6.09801	5.8357	8.81449	7.60259	4.86392	2.68269	2.88696	3.10257	2.47503	3.09033	1.9327	1.44255	0.946806	2.68149	3.9762
TCGA-BP-5170-01A-01R-1426-07	tumor	TCGA-BP-5170	TCGA-KIRC	55	0	not reported	male	white	0	20229	M0	NX	Stage I	T1a	2412	2024-03-10	Clear cell adenocarcinoma, NOS	no	No	not reported	Radiation Therapy, NOS	6.60822	10.6439	7.10363	3.14639	0.259664	3.02176	5.12907	6.59611	3.78149	1.77252	1.46011	3.66752	0.138028	4.97093	7.12848	8.27802	8.80894	5.74562	1.5213	2.77402	4.26115	1.57425	3.71768	2.48189	2.43125	0.663481	1.49288	3.5332
TCGA-CZ-5456-01A-01R-1503-07	tumor	TCGA-CZ-5456	TCGA-KIRC	57	0	not reported	male	white	0	21164	M0	N0	Stage II	T2	2422	2024-03-10	Clear cell adenocarcinoma, NOS	no	No	yes	Pharmaceutical Therapy, NOS	6.63562	11.266	7.40336	5.56412	0.78266	5.37352	5.49963	7.67304	5.03737	3.12976	2.33219	3.64443	0.329066	6.22848	2.78513	8.5929	6.72726	2.69468	2.61608	2.14819	4.01419	4.29125	2.93051	2.42422	2.28333	0.925923	3.79111	3.54678
TCGA-CJ-4871-01A-01R-1305-07	tumor	TCGA-CJ-4871	TCGA-KIRC	63	0	not hispanic or latino	male	white	0	23195	M1	NX	Stage IV	T3a	2423	2024-03-10	Clear cell adenocarcinoma, NOS	no	No	yes	Pharmaceutical Therapy, NOS	6.63836	11.2218	5.75655	4.09396	0.921893	4.70855	5.69642	7.18254	3.36411	2.7169	3.42648	4.36952	0.900026	6.25282	5.46537	8.13987	7.8916	4.96073	1.99885	3.36888	4.12725	5.53562	3.83153	2.8267	3.09631	0.607105	3.31947	3.72029
TCGA-B0-5710-01A-11R-1672-07	tumor	TCGA-B0-5710	TCGA-KIRC	57	0	not hispanic or latino	male	white	0	21168	M0	N0	Stage I	T1b	2430	2024-03-10	Clear cell adenocarcinoma, NOS	no	No	no	Pharmaceutical Therapy, NOS	6.65753	10.5813	4.85877	1.69109	0.493545	4.68962	4.64745	6.27895	5.28563	2.1136	2.88608	4.1804	0.064469	5.28032	6.25155	7.38862	6.81807	6.4348	1.82961	3.77843	2.31473	3.67504	4.95136	2.24339	1.01835	1.14215	3.90431	2.24705
TCGA-CZ-5982-01A-11R-1672-07	tumor	TCGA-CZ-5982	TCGA-KIRC	59	0	not reported	female	white	0	21592	M0	NX	Stage I	T1a	2439	2024-03-10	Clear cell adenocarcinoma, NOS	no	No	not reported	Pharmaceutical Therapy, NOS	6.68219	10.9246	4.16226	2.84427	1.0997	3.53318	6.85167	6.44199	4.00277	1.82147	4.61443	6.27306	0.0521376	5.75489	5.76047	7.24625	7.14082	6.24388	1.65755	3.1144	1.03935	5.84873	3.81555	2.55233	0.140124	0.275841	3.90894	5.01316
TCGA-CZ-5453-01A-01R-1503-07	tumor	TCGA-CZ-5453	TCGA-KIRC	67	2419	not reported	male	white	1	24640	M0	NX	Stage II	T2	25	2024-03-10	Clear cell adenocarcinoma, NOS	no	No	not reported	Radiation Therapy, NOS	6.69589	9.03958	5.03381	3.4696	0.498455	5.1756	6.19475	6.92097	3.30542	1.34284	4.16902	5.74495	0.201257	5.0001	5.2387	7.05832	7.58264	5.36416	1.94418	3.02915	1.2027	6.68669	3.11035	2.8096	0.154972	0.125519	4.43989	2.98295
TCGA-BP-4331-01A-01R-1289-07	tumor	TCGA-BP-4331	TCGA-KIRC	52	2454	not hispanic or latino	male	white	1	19022	M0	N0	Stage I	T1a	0	2024-03-10	Clear cell adenocarcinoma, NOS	yes	Not Reported	not reported	Radiation Therapy, NOS	6.72329	11.4634	6.83598	3.98279	1.37362	5.73194	5.88723	6.94389	6.58006	2.72489	3.0702	4.07404	2.03252	7.20128	5.6953	5.87655	6.99801	6.22778	4.08539	3.30206	2.56513	5.11572	3.84997	3.27204	2.9724	0.41997	3.49378	3.67023
TCGA-B0-5701-01A-11R-1541-07	tumor	TCGA-B0-5701	TCGA-KIRC	65	0	not hispanic or latino	male	white	0	23915	M0	N0	Stage III	T3b	2461	2024-03-10	Clear cell adenocarcinoma, NOS	no	No	yes	Pharmaceutical Therapy, NOS	6.74247	10.682	5.59844	2.92841	0.45628	6.04396	7.04538	6.98245	3.26025	3.39958	2.66088	3.36959	0.973134	5.56261	3.82243	8.16264	5.79464	2.81311	2.59175	3.9849	0.693052	4.32558	2.41608	2.98428	2.29184	1.22157	1.16227	4.68393
TCGA-DV-A4W0-01A-11R-A266-07	tumor	TCGA-DV-A4W0	TCGA-KIRC	55	0	not hispanic or latino	male	black or african american	0	20101	MX	NX	Stage I	T1b	2470	2024-03-10	Clear cell adenocarcinoma, NOS	no	Yes	no	Pharmaceutical Therapy, NOS	6.76712	11.0061	5.17716	6.20436	0.754888	4.80312	7.07509	6.97868	5.27194	1.70115	3.28802	4.87222	0.122076	6.13949	5.0608	7.20528	7.24615	5.14005	1.94916	3.24802	3.92573	5.67802	2.73767	2.53481	0.120883	0.377624	4.98998	3.16066
TCGA-DV-A4W0-05A-11R-A266-07	tumor	TCGA-DV-A4W0	TCGA-KIRC	55	0	not hispanic or latino	male	black or african american	0	20101	MX	NX	Stage I	T1b	2470	2024-03-10	Clear cell adenocarcinoma, NOS	no	Yes	no	Pharmaceutical Therapy, NOS	6.76712	10.8256	2.66819	2.18615	1.4782	3.05256	6.27664	6.07345	6.10123	3.15168	1.43424	4.59266	3.47676	5.49966	9.4329	7.13478	5.93322	4.62311	1.93478	3.73552	2.31794	0.542605	2.99197	2.68019	4.41087	0.221444	4.51939	4.73635
TCGA-CW-5583-01A-02R-1541-07	tumor	TCGA-CW-5583	TCGA-KIRC	51	0	not reported	female	white	0	18666	M0	NX	Stage I	T1a	2489	2024-03-10	Clear cell adenocarcinoma, NOS	no	No	not reported	Pharmaceutical Therapy, NOS	6.81918	11.5644	3.92292	1.20552	0.541317	3.11005	6.72424	7.12256	4.45173	2.46869	2.6387	6.15401	3.41462	5.38871	5.62994	6.23263	7.0548	6.79082	2.0528	4.01304	5.17053	6.08604	3.78436	2.87647	2.76871	1.24086	4.80572	2.9194
TCGA-A3-3359-01A-01R-0864-07	tumor	TCGA-A3-3359	TCGA-KIRC	82	0	not hispanic or latino	female	white	0	30269	M0	N0	Stage I	T1a	2504	2024-03-10	Clear cell adenocarcinoma, NOS	yes	Not Reported	no	Pharmaceutical Therapy, NOS	6.86027	11.0961	5.2048	3.99236	1.45096	3.95741	6.23682	6.60635	6.98524	3.89918	3.8721	6.31833	2.13881	6.79672	6.26669	6.56806	6.79086	6.17976	3.28759	4.10432	0.851679	6.76429	3.67779	3.88559	3.2211	0.793272	3.36107	2.99373
TCGA-AK-3460-01A-02R-1277-07	tumor	TCGA-AK-3460	TCGA-KIRC	58	0	not hispanic or latino	male	white	0	21281	M0	NX	Stage I	T1a	2508	2024-03-10	Clear cell adenocarcinoma, NOS	no	No	no	Pharmaceutical Therapy, NOS	6.87123	10.5937	6.00486	3.09412	1.01899	5.29923	5.75169	7.02077	5.49075	1.96625	2.23652	4.76229	0.236707	5.64185	4.77429	6.46482	7.65093	5.5878	1.97026	4.05415	3.62811	5.48033	3.33031	2.01593	2.70797	0.307312	3.19281	2.9998
TCGA-AK-3453-01A-02R-1277-07	tumor	TCGA-AK-3453	TCGA-KIRC	58	0	not hispanic or latino	female	white	0	21271	M0	NX	Stage II	T2	2531	2024-03-10	Clear cell adenocarcinoma, NOS	no	No	no	Radiation Therapy, NOS	6.93425	9.89821	6.48965	3.20641	0.737341	5.12092	3.76904	6.49475	6.00876	2.49679	2.76672	3.11907	1.61974	6.72492	4.804	5.21774	5.3769	6.24937	2.48499	4.24634	2.04383	4.8979	1.32245	2.10084	2.02538	0.546166	4.49477	2.82108
TCGA-CW-6090-01A-11R-1672-07	tumor	TCGA-CW-6090	TCGA-KIRC	68	0	not reported	male	white	0	24909	M0	NX	Stage I	T1b	2552	2024-03-10	Clear cell adenocarcinoma, NOS	no	No	not reported	Radiation Therapy, NOS	6.99178	10.8057	7.35808	4.8895	0.265077	6.37832	5.57626	7.18545	7.35932	2.34193	2.02655	3.46111	0.024887	5.61298	5.56175	8.25207	7.54412	5.4586	3.17556	3.62945	1.86164	1.16015	3.41191	2.18846	1.07533	0.510354	3.08916	4.84724
TCGA-CJ-4869-01A-02R-1426-07	tumor	TCGA-CJ-4869	TCGA-KIRC	49	0	hispanic or latino	male	white	0	17923	M0	N1	Stage III	T2	2554	2024-03-10	Clear cell adenocarcinoma, NOS	no	No	yes	Pharmaceutical Therapy, NOS	6.99726	11.5374	7.21704	3.91283	0.878215	6.23178	5.78127	5.78179	5.1434	2.1782	2.48877	3.00367	0.427821	6.98665	5.30078	5.16244	6.38589	5.94767	1.58342	4.60073	1.64182	4.44061	2.57199	1.64201	0.66712	0.994942	1.82652	4.25657
TCGA-BP-4159-01A-02R-1289-07	tumor	TCGA-BP-4159	TCGA-KIRC	70	2601	not reported	male	white	1	25677	M0	N0	Stage I	T1b	0	2024-03-10	Clear cell adenocarcinoma, NOS	no	No	not reported	Radiation Therapy, NOS	7.12603	10.7331	6.15175	2.15885	0.191057	5.00606	4.14775	5.769	3.94399	1.6403	1.83802	3.35613	0.576957	4.88905	7.09878	6.58287	7.27658	5.66906	1.59082	4.12175	2.35634	4.24534	3.35211	1.07799	1.06267	0.369829	2.54345	2.66925
TCGA-B0-5696-01A-11R-1541-07	tumor	TCGA-B0-5696	TCGA-KIRC	69	0	hispanic or latino	male	white	0	25552	M0	N0	Stage III	T3a	2609	2024-03-10	Clear cell adenocarcinoma, NOS	no	No	no	Pharmaceutical Therapy, NOS	7.14795	11.8336	5.87143	2.35004	0.302641	4.30711	5.82586	7.22722	3.21565	2.8961	4.47951	5.91339	1.33153	6.19623	5.94248	8.31835	7.31226	5.26468	1.61216	3.07461	2.63793	6.83295	3.17556	3.61348	1.50939	0.667393	5.45196	3.39048
TCGA-CW-5585-01A-01R-1541-07	tumor	TCGA-CW-5585	TCGA-KIRC	51	0	not hispanic or latino	male	white	0	18898	M1	N0	Stage IV	T3b	2609	2024-03-10	Clear cell adenocarcinoma, NOS	no	No	no	Radiation Therapy, NOS	7.14795	11.4825	4.23239	1.0467	0.564915	5.0466	3.98557	7.2417	4.95204	2.614	2.65743	6.20053	2.88772	6.06344	5.72598	5.95594	9.25587	6.26707	2.18024	3.88108	0.983532	7.01393	3.46925	3.60348	1.49006	0.341644	4.19251	2.84497
TCGA-CZ-4864-01A-01R-1503-07	tumor	TCGA-CZ-4864	TCGA-KIRC	86	1315	not hispanic or latino	male	white	1	31557	M0	N0	Stage II	T2	1315	2024-03-10	Clear cell adenocarcinoma, NOS	no	No	no	Radiation Therapy, NOS	7.20548	9.73391	7.21232	4.86877	0.690998	4.91814	4.39395	6.23648	4.99771	3.50228	2.73676	3.94153	0.0732718	7.62157	5.4131	5.11892	6.12273	5.94854	3.69341	3.48612	2.41714	3.33173	3.74971	3.15475	2.94229	0.618051	4.22652	3.61858
TCGA-B0-5697-01A-11R-1541-07	tumor	TCGA-B0-5697	TCGA-KIRC	50	0	not hispanic or latino	male	white	0	18486	M0	N0	Stage I	T1a	2630	2024-03-10	Clear cell adenocarcinoma, NOS	no	No	no	Pharmaceutical Therapy, NOS	7.20548	10.8175	7.34646	4.50814	0.602742	4.67095	6.36199	5.7952	3.8607	3.20945	3.83752	4.43445	1.79006	6.57352	4.40756	5.26881	5.67156	6.00536	2.43176	4.1426	4.16798	3.61642	2.7406	3.03272	4.96486	0.620399	5.15136	4.61494
TCGA-BP-4959-01A-01R-1334-07	tumor	TCGA-BP-4959	TCGA-KIRC	49	0	not hispanic or latino	male	white	0	17968	M0	NX	Stage I	T1b	2660	2024-03-10	Clear cell adenocarcinoma, NOS	no	No	not reported	Pharmaceutical Therapy, NOS	7.28767	9.64495	6.98621	4.84291	0.797843	4.09866	6.30556	5.59537	2.6551	3.09055	4.0086	3.91709	0.738638	5.79042	4.02905	5.15351	6.98537	4.23822	2.72369	1.94066	3.20134	5.64287	2.51846	2.56713	4.19983	0.198494	3.55893	6.40135
TCGA-A3-3357-01A-02R-1420-07	tumor	TCGA-A3-3357	TCGA-KIRC	62	0	not hispanic or latino	male	white	0	22825	M0	N0	Stage II	T2	2688	2024-03-10	Clear cell adenocarcinoma, NOS	no	No	no	Pharmaceutical Therapy, NOS	7.36438	10.2893	6.71696	5.44609	0.347439	5.66769	6.88838	6.08636	4.98578	2.16504	2.98885	4.36838	0.181421	6.18897	4.24673	3.80955	7.5095	3.04672	2.64457	1.93474	0.0490731	6.00058	2.88581	2.48256	1.24945	0.345851	2.62047	5.13241
TCGA-BP-4167-01A-02R-1325-07	tumor	TCGA-BP-4167	TCGA-KIRC	59	0	not reported	male	white	0	21901	M0	NX	Stage III	T3a	2718	2024-03-10	Clear cell adenocarcinoma, NOS	no	No	not reported	Pharmaceutical Therapy, NOS	7.44658	11.2638	7.48439	4.34617	0.468948	5.20597	4.27624	5.76713	2.98443	2.89037	1.31388	2.27238	0.103531	6.35547	5.45989	6.14117	5.92587	5.31104	2.6031	3.88487	6.08437	3.36213	2.1101	1.73626	1.2844	0.531768	1.94141	4.17143
TCGA-B0-5712-01A-11R-1672-07	tumor	TCGA-B0-5712	TCGA-KIRC	68	0	not hispanic or latino	female	black or african american	0	24988	M1	N0	Stage IV	T2	2722	2024-03-10	Clear cell adenocarcinoma, NOS	no	No	yes	Radiation Therapy, NOS	7.45753	11.0789	5.46141	1.38847	0.593497	2.29707	6.15035	6.93906	4.71391	3.51604	3.97594	5.0254	1.70633	5.53556	4.33293	8.69532	8.25445	7.90593	0.74373	1.62377	0.899098	7.17208	2.18783	3.39578	2.03027	0.215492	5.86642	3.34877
TCGA-BP-4161-01A-02R-1325-07	tumor	TCGA-BP-4161	TCGA-KIRC	74	0	not reported	male	white	0	27119	M0	NX	Stage I	T1b	2746	2024-03-10	Clear cell adenocarcinoma, NOS	no	No	yes	Pharmaceutical Therapy, NOS	7.52329	10.4998	6.54915	4.28409	1.89371	6.17824	5.86148	7.33977	4.42899	3.21383	2.72365	4.69137	0.120485	7.15274	5.15371	7.54929	6.42072	4.36145	3.21422	4.08883	1.29795	6.25724	3.28685	2.44559	3.68818	0.75873	4.09837	4.56389
TCGA-CZ-5457-01A-01R-1503-07	tumor	TCGA-CZ-5457	TCGA-KIRC	62	0	not hispanic or latino	male	white	0	22763	M0	NX	Stage III	T3a	2754	2024-03-10	Clear cell adenocarcinoma, NOS	no	No	no	Radiation Therapy, NOS	7.54521	9.93652	5.82942	3.47354	0.268674	5.46483	6.74553	5.40389	2.80729	3.54895	3.83712	5.33459	1.41278	4.4961	5.82693	6.56897	7.52792	6.22739	2.25595	3.35896	2.01039	5.33747	2.81553	2.43237	4.89913	0.28629	2.62359	4.8664
TCGA-B0-5102-01A-01R-1420-07	tumor	TCGA-B0-5102	TCGA-KIRC	74	2764	not hispanic or latino	female	white	1	27152	M0	NX	Stage I	T1	0	2024-03-10	Clear cell adenocarcinoma, NOS	no	No	no	Radiation Therapy, NOS	7.5726	10.8902	5.02674	3.29327	0.872947	4.54382	5.12421	7.44456	4.28266	3.37596	1.72028	4.3208	0.59846	5.97201	4.92469	7.45686	6.84206	4.37703	2.08794	3.01899	0.0538064	2.79878	2.84248	1.45328	0.28889	0.376624	3.93097	4.93034
TCGA-A3-3376-01A-02R-1420-07	tumor	TCGA-A3-3376	TCGA-KIRC	51	1696	not hispanic or latino	male	black or african american	1	18954	M0	N0	Stage I	T1a	1070	2024-03-10	Clear cell adenocarcinoma, NOS	no	No	no	Radiation Therapy, NOS	7.57808	10.8312	5.83827	2.00378	0.648926	3.10516	5.19996	6.08119	3.92825	3.27733	2.73246	5.2101	1.95185	5.56715	6.11206	7.42114	6.61769	6.73919	3.89605	4.01518	4.71556	3.74576	4.14602	3.1367	2.51066	0.971148	3.24301	4.14183
TCGA-B0-5713-01A-11R-1672-07	tumor	TCGA-B0-5713	TCGA-KIRC	75	0	not hispanic or latino	female	white	0	27644	M0	N0	Stage III	T3b	2782	2024-03-10	Clear cell adenocarcinoma, NOS	no	No	no	Radiation Therapy, NOS	7.62192	10.8033	5.41282	2.82348	0.924708	2.4156	3.95272	5.97814	5.38072	2.87218	4.08225	6.47016	0.0367495	6.04063	6.1175	5.68927	6.9882	6.40291	3.00094	3.72489	0.138552	7.18276	3.84325	3.43683	2.3632	0.519944	4.17448	4.99108
TCGA-CZ-5458-01A-01R-1503-07	tumor	TCGA-CZ-5458	TCGA-KIRC	43	0	not reported	male	white	0	15790	M0	NX	Stage III	T3a	2789	2024-03-10	Clear cell adenocarcinoma, NOS	no	No	not reported	Radiation Therapy, NOS	7.6411	11.896	5.59472	1.8492	0.769941	6.73343	6.47899	6.2471	4.25049	3.90427	2.02797	4.93349	3.61301	6.2112	4.74664	6.59636	7.75809	5.32245	1.88542	3.24761	2.35944	5.2408	4.35604	2.85577	3.15239	0.831391	3.12707	4.38296
TCGA-CW-5581-01A-02R-1541-07	tumor	TCGA-CW-5581	TCGA-KIRC	44	0	not hispanic or latino	male	white	0	16195	M0	NX	Stage I	T1b	2799	2024-03-10	Clear cell adenocarcinoma, NOS	no	No	not reported	Pharmaceutical Therapy, NOS	7.66849	10.9148	5.10342	1.9536	0.736648	6.01367	6.97393	6.81583	3.79428	5.38887	5.06645	6.85598	1.06778	6.01037	5.12342	6.01925	7.73544	5.38129	1.05242	3.23002	2.05426	6.6916	3.78809	3.47341	1.57734	1.22039	4.94931	5.02887
TCGA-BP-4163-01A-02R-1325-07	tumor	TCGA-BP-4163	TCGA-KIRC	60	0	not reported	female	white	0	21980	M0	N0	Stage III	T3a	2839	2024-03-10	Clear cell adenocarcinoma, NOS	no	No	not reported	Radiation Therapy, NOS	7.77808	11.7173	7.51767	3.28148	0.49774	2.7043	6.01918	6.43264	5.1135	2.53222	3.35941	4.44575	1.62602	6.44051	5.16536	6.18367	7.66605	5.92922	3.81802	2.41007	4.64841	4.89446	2.97006	2.42723	2.65819	0.336283	4.4237	5.63897
TCGA-BP-4338-01A-01R-1289-07	tumor	TCGA-BP-4338	TCGA-KIRC	43	0	not reported	male	white	0	15891	M0	N0	Stage I	T1b	2859	2024-03-10	Clear cell adenocarcinoma, NOS	no	No	yes	Pharmaceutical Therapy, NOS	7.83288	11.2163	6.21444	3.64675	0.876723	1.95877	6.39317	6.67436	2.9311	2.98472	1.84976	3.45083	0.103263	5.91487	3.02354	7.70583	7.98975	3.05998	2.48867	1.40828	1.58746	3.46422	2.20044	1.81233	4.34745	0.576474	1.89728	4.99509
TCGA-AK-3440-01A-02R-1277-07	tumor	TCGA-AK-3440	TCGA-KIRC	58	0	not hispanic or latino	male	white	0	21337	M0	NX	Stage I	T1a	2865	2024-03-10	Clear cell adenocarcinoma, NOS	no	No	no	Pharmaceutical Therapy, NOS	7.84932	3.95024	3.72424	3.95486	3.0861	0.866473	1.11357	3.45674	1.66289	2.76475	2.26538	5.98638	3.1936	2.58463	2.61301	2.27172	2.87419	7.41942	0.406319	1.75279	0.206393	0.497331	0.88409	2.04852	0.0569996	0.0258793	7.29093	1.44499
TCGA-AK-3451-01A-02R-1188-07	tumor	TCGA-AK-3451	TCGA-KIRC	48	0	not hispanic or latino	male	white	0	17859	M0	N0	Stage II	T2	2868	2024-03-10	Clear cell adenocarcinoma, NOS	no	No	no	Pharmaceutical Therapy, NOS	7.85753	9.7891	7.63392	4.02714	0.086512	4.3439	4.48556	5.90665	3.73742	1.94208	2.93555	3.06357	0.0247452	5.6365	5.27305	4.32455	7.88789	4.72552	1.74326	2.92144	4.42042	5.67379	1.35564	1.19774	0.810237	0.0963968	3.64858	3.36086
TCGA-CZ-5460-01A-01R-1503-07	tumor	TCGA-CZ-5460	TCGA-KIRC	55	0	not hispanic or latino	male	white	0	20392	M1	NX	Stage IV	T3b	2873	2024-03-10	Clear cell adenocarcinoma, NOS	no	No	not reported	Radiation Therapy, NOS	7.87123	10.9663	6.17575	4.05312	0.643579	4.92562	4.88948	7.15829	5.13388	2.45223	2.59879	4.22876	0.625832	6.58142	5.69194	7.61722	7.4017	4.15051	2.12994	2.43534	0.0867838	5.30479	2.64787	2.25755	1.80128	0.263756	3.84528	4.1061
TCGA-BP-4160-01A-02R-1289-07	tumor	TCGA-BP-4160	TCGA-KIRC	67	0	hispanic or latino	male	white	0	24720	M0	N0	Stage III	T3a	2881	2024-03-10	Clear cell adenocarcinoma, NOS	yes	Not Reported	not reported	Pharmaceutical Therapy, NOS	7.89315	10.4756	6.87541	5.30533	0.841168	4.48936	6.53785	5.98917	3.93069	2.67	2.86871	4.56287	0.444985	5.84906	4.33199	5.19097	7.69979	4.75026	3.23591	4.04937	5.62258	5.12285	3.10682	3.0999	2.79494	0.843662	4.18248	3.67615
TCGA-BP-4325-01A-02R-1289-07	tumor	TCGA-BP-4325	TCGA-KIRC	64	0	not reported	female	white	0	23588	M0	N0	Stage I	T1b	2964	2024-03-10	Clear cell adenocarcinoma, NOS	no	No	not reported	Radiation Therapy, NOS	8.12055	10.1054	5.83809	3.6323	0.640991	3.83355	5.09587	6.35465	5.03657	2.2751	4.16106	6.26128	0.159242	6.30935	4.24266	5.19409	7.43691	5.38626	2.64757	2.99453	0.825786	6.65326	2.57507	3.00391	3.66731	0.572308	5.47992	1.72023
TCGA-BP-4165-01A-02R-1289-07	tumor	TCGA-BP-4165	TCGA-KIRC	64	0	not reported	female	white	0	23685	M0	N0	Stage I	T1b	3037	2024-03-10	Clear cell adenocarcinoma, NOS	no	No	yes	Radiation Therapy, NOS	8.32055	11.5805	4.74943	1.10024	0.74028	3.54001	3.52248	6.71977	4.47398	2.79277	2.63048	5.08044	0.0433445	5.61764	6.08823	5.89586	6.85177	6.55401	2.38137	5.57262	1.38195	6.0753	2.90602	2.80114	1.37651	0.832607	4.62257	1.48052
TCGA-BP-4162-01A-02R-1325-07	tumor	TCGA-BP-4162	TCGA-KIRC	65	0	not reported	female	white	0	23966	M0	N0	Stage I	T1b	3074	2024-03-10	Clear cell adenocarcinoma, NOS	no	No	not reported	Pharmaceutical Therapy, NOS	8.42192	11.2371	5.99181	5.00551	0.92691	2.55876	7.2321	7.08032	5.96696	3.14143	2.82505	5.50822	1.7753	6.78258	4.96315	5.82076	5.55058	4.85204	3.446	4.46466	3.33087	5.17083	3.48733	2.67735	3.71467	0.620962	3.65803	4.93741
TCGA-CW-6093-01A-11R-1672-07	tumor	TCGA-CW-6093	TCGA-KIRC	73	0	not hispanic or latino	male	white	0	26909	M0	NX	Stage I	T1a	3146	2024-03-10	Clear cell adenocarcinoma, NOS	yes	Not Reported	no	Pharmaceutical Therapy, NOS	8.61918	10.8126	4.99848	1.71642	0.970559	3.48144	7.07383	6.78867	4.45475	1.95245	3.2627	6.11574	1.71958	5.72497	6.26906	6.44494	7.11044	5.62629	2.37228	4.15703	2.53899	5.68143	4.65281	3.17274	3.63841	0.303225	4.49562	3.01701
TCGA-B0-5706-01A-11R-1541-07	tumor	TCGA-B0-5706	TCGA-KIRC	45	0	not hispanic or latino	male	white	0	16442	M0	N0	Stage II	T2	3205	2024-03-10	Clear cell adenocarcinoma, NOS	no	No	no	Pharmaceutical Therapy, NOS	8.78082	10.3422	3.71725	2.86776	0.513996	5.43939	6.40217	6.43156	2.92482	1.45728	1.39534	3.70408	0.740971	5.49825	4.04861	6.45634	5.47377	4.20522	2.0125	5.09902	1.61532	2.32098	2.61457	1.9434	1.07574	0.526069	1.7881	4.114
TCGA-CJ-4642-01B-01R-1305-07	tumor	TCGA-CJ-4642	TCGA-KIRC	47	0	not hispanic or latino	male	white	0	17367	M0	NX	Stage II	T2	3205	2024-03-10	Clear cell adenocarcinoma, NOS	no	No	no	Pharmaceutical Therapy, NOS	8.78082	10.4728	6.00138	4.17304	1.36368	6.69802	4.633	6.61508	2.70839	3.09356	3.73685	3.59781	2.75892	6.34193	6.5712	5.26608	5.08072	7.83436	1.88803	1.87314	4.73678	3.68239	1.58991	3.38847	4.1162	1.41781	2.79724	3.88585
TCGA-A3-3347-01A-02R-1325-07	tumor	TCGA-A3-3347	TCGA-KIRC	76	1610	not hispanic or latino	female	white	1	27966	M0	N1	Stage III	T1b	1610	2024-03-10	Clear cell adenocarcinoma, NOS	no	No	no	Radiation Therapy, NOS	8.82192	10.1832	7.55163	5.21702	1.05901	5.81235	5.70235	6.96177	6.98966	4.01039	2.08141	3.6141	0.729879	6.28816	3.66446	7.86323	6.89774	4.76335	3.93302	3.32888	6.92642	2.98965	2.8707	2.80029	3.28426	0.699019	2.80946	3.16943
TCGA-CW-6088-01A-11R-1672-07	tumor	TCGA-CW-6088	TCGA-KIRC	60	0	not hispanic or latino	male	white	0	22020	M0	N0	Stage I	T1b	3222	2024-03-10	Clear cell adenocarcinoma, NOS	no	No	no	Radiation Therapy, NOS	8.8274	11.0102	5.15441	2.1229	0.753947	4.00472	6.89678	6.84716	5.65495	2.26496	4.63148	6.43543	2.68174	5.40956	5.02915	7.16046	6.73343	5.49166	2.09943	3.82356	4.64331	7.3243	4.59605	4.03379	2.7173	0.53973	5.23158	5.70064
TCGA-CJ-4639-01A-02R-1325-07	tumor	TCGA-CJ-4639	TCGA-KIRC	49	0	hispanic or latino	female	white	0	18066	M0	N0	Stage II	T2	3229	2024-03-10	Clear cell adenocarcinoma, NOS	no	No	no	Pharmaceutical Therapy, NOS	8.84658	10.1961	4.7951	2.72201	0.330788	2.73946	6.03028	6.5054	2.86938	4.07079	2.7411	5.69511	2.37145	6.08068	6.07509	5.80466	7.54014	5.70646	2.59151	4.92562	0.399226	5.9402	4.61532	3.28256	3.11816	1.21026	4.75023	4.22366
TCGA-BP-4326-01A-01R-1289-07	tumor	TCGA-BP-4326	TCGA-KIRC	53	1625	not reported	female	white	1	19376	M0	N0	Stage I	T1b	1625	2024-03-10	Clear cell adenocarcinoma, NOS	no	No	yes	Radiation Therapy, NOS	8.90411	11.2134	4.12548	4.94699	1.18104	5.56044	6.58169	9.1149	5.30009	1.71017	1.73062	3.60417	2.14512	6.74064	5.24746	8.68602	6.72124	4.50449	2.06185	3.55936	2.52674	2.4089	3.78908	1.5924	0.890486	0.361656	1.51299	5.48338
TCGA-CZ-4866-01A-01R-1503-07	tumor	TCGA-CZ-4866	TCGA-KIRC	79	0	not hispanic or latino	female	white	0	28878	M0	NX	Stage I	T1	3267	2024-03-10	Clear cell adenocarcinoma, NOS	no	No	not reported	Radiation Therapy, NOS	8.95068	9.43861	7.16946	4.34805	1.18751	4.31113	5.37595	6.44947	5.13966	3.13114	3.88186	3.70909	0.00561557	5.58658	4.28226	3.86234	8.25086	4.52576	3.89287	1.95487	1.32181	5.81688	2.82758	3.42377	1.79627	0.114634	3.98129	5.60983
TCGA-CZ-4862-01A-01R-1305-07	tumor	TCGA-CZ-4862	TCGA-KIRC	46	0	not hispanic or latino	male	white	0	17077	M0	NX	Stage I	T1b	3271	2024-03-10	Clear cell adenocarcinoma, NOS	yes	Not Reported	not reported	Pharmaceutical Therapy, NOS	8.96164	9.31608	6.91946	4.11738	0.882526	5.06107	6.96932	7.09129	4.76582	4.16525	3.98805	5.4867	2.8899	6.70755	4.27056	5.9371	7.03657	5.40229	2.77446	4.23727	3.64518	5.35619	3.24559	3.26611	4.54946	0.986375	4.09395	5.68085
TCGA-CJ-4904-01A-02R-1426-07	tumor	TCGA-CJ-4904	TCGA-KIRC	60	0	not hispanic or latino	female	white	0	22036	M1	N0	Stage IV	T3a	3302	2024-03-10	Clear cell adenocarcinoma, NOS	yes	Not Reported	yes	Pharmaceutical Therapy, NOS	9.04658	10.4771	5.48272	3.93066	0.438186	2.97249	6.39849	6.26542	2.72478	2.16263	3.26222	5.26917	0.0556122	5.92444	5.76101	7.06673	6.28096	6.36158	1.85834	4.09775	2.59531	5.22927	4.38607	3.10293	3.33938	0.679334	3.82011	1.95163
TCGA-AK-3429-01A-02R-1325-07	tumor	TCGA-AK-3429	TCGA-KIRC	54	0	not hispanic or latino	female	white	0	19849	M0	N0	Stage II	T2	3328	2024-03-10	Clear cell adenocarcinoma, NOS	no	No	no	Pharmaceutical Therapy, NOS	9.11781	10.0991	6.53038	3.57472	0.259062	3.7407	5.3264	6.33943	3.76691	2.40833	2.16601	3.38573	0.24817	6.76894	6.21687	6.25909	7.74857	5.75679	1.61528	4.95234	0.745539	4.46615	3.67002	2.4317	3.70667	0.877352	1.9782	2.95151
TCGA-AK-3436-01A-02R-1325-07	tumor	TCGA-AK-3436	TCGA-KIRC	40	0	not hispanic or latino	male	white	0	14842	M1	N0	Stage IV	T2	3331	2024-03-10	Clear cell adenocarcinoma, NOS	no	No	no	Radiation Therapy, NOS	9.12603	11.9936	6.2997	2.02984	0.281787	4.97797	5.9837	7.41833	4.20876	5.17003	1.35021	2.71471	0.047678	5.04591	5.50102	8.62655	9.24248	4.70765	1.72434	2.72356	3.59865	2.53267	3.51837	1.11643	2.179	0.546265	1.33365	3.77626
TCGA-CJ-4897-01A-03R-1426-07	tumor	TCGA-CJ-4897	TCGA-KIRC	79	0	hispanic or latino	female	white	0	29124	M0	NX	Stage III	T3a	3341	2024-03-10	Clear cell adenocarcinoma, NOS	no	No	no	Pharmaceutical Therapy, NOS	9.15342	10.7824	5.20648	2.62957	0.171847	2.87003	5.72728	6.39075	2.73114	1.87578	3.56558	5.42284	1.65567	5.49558	5.79469	7.06689	7.76321	5.9019	2.05433	3.11302	4.04914	5.87514	3.32444	3.59063	2.98076	0.601601	2.79958	4.15872
TCGA-AK-3425-01A-02R-1277-07	tumor	TCGA-AK-3425	TCGA-KIRC	68	0	not hispanic or latino	male	white	0	24912	M0	N0	Stage I	T1	3343	2024-03-10	Clear cell adenocarcinoma, NOS	yes	Not Reported	not reported	Radiation Therapy, NOS	9.1589	9.82324	7.88414	6.38856	0.565987	3.61323	5.04673	7.26792	4.36293	3.98723	1.77539	3.95211	1.1175	6.86525	5.76524	8.00907	7.46397	4.82843	3.32132	4.22577	4.70616	3.16218	2.7848	1.84165	2.73299	0.815411	2.76753	4.36633
TCGA-BP-4158-01A-02R-1289-07	tumor	TCGA-BP-4158	TCGA-KIRC	69	0	not reported	male	white	0	25210	M0	N0	Stage I	T1b	3377	2024-03-10	Clear cell adenocarcinoma, NOS	yes	Not Reported	not reported	Radiation Therapy, NOS	9.25205	10.5548	5.04844	2.67992	0.598556	4.51548	4.26352	7.2425	5.48847	1.95468	1.66585	4.4793	1.36961	5.43873	6.36863	6.06116	6.92911	5.17672	1.79718	3.55244	1.68253	5.01958	3.06204	1.65727	2.64833	0.673828	3.47748	3.27601
TCGA-B0-5690-01A-11R-1541-07	tumor	TCGA-B0-5690	TCGA-KIRC	53	0	not hispanic or latino	female	white	0	19685	M0	NX	Stage I	T1b	3392	2024-03-10	Clear cell adenocarcinoma, NOS	no	No	no	Pharmaceutical Therapy, NOS	9.29315	11.4038	4.72772	2.609	0.681944	3.56994	3.85042	6.98651	4.04543	2.39862	2.70715	4.91334	0.0332292	5.77988	6.01392	7.83212	6.37006	6.49627	3.56205	4.94602	0.43189	5.33702	5.40412	1.88753	0.437654	0.992551	4.65127	2.34204
TCGA-AK-3433-01A-02R-1277-07	tumor	TCGA-AK-3433	TCGA-KIRC	48	0	not hispanic or latino	female	white	0	17853	M0	N0	Stage II	T2	3409	2024-03-10	Clear cell adenocarcinoma, NOS	no	No	no	Pharmaceutical Therapy, NOS	9.33973	3.48042	3.67275	1.39204	2.04436	0.744678	1.12499	1.70571	1.28812	1.52862	1.25223	4.87855	4.18549	2.12912	2.8351	2.27694	1.49549	9.05846	0.572308	0.868371	0.425352	1.77383	1.03921	1.60914	0.0617071	0.0709388	5.41608	0.856468
TCGA-B0-5691-01A-11R-1541-07	tumor	TCGA-B0-5691	TCGA-KIRC	66	0	not hispanic or latino	female	white	0	24120	M0	N0	Stage I	T1a	3431	2024-03-10	Clear cell adenocarcinoma, NOS	yes	Not Reported	yes	Pharmaceutical Therapy, NOS	9.4	11.1862	4.12618	2.02563	2.45867	4.50182	6.18043	6.6015	4.47682	5.52283	5.00965	6.85448	3.14022	5.87911	8.08958	6.59041	8.7108	7.45047	2.45151	4.13944	7.26253	6.87635	3.70582	4.26659	3.98684	1.26177	5.13604	3.02961
TCGA-CJ-4885-01A-01R-1305-07	tumor	TCGA-CJ-4885	TCGA-KIRC	64	0	not hispanic or latino	male	white	0	23437	M1	NX	Stage IV	T3a	3451	2024-03-10	Clear cell adenocarcinoma, NOS	no	No	no	Pharmaceutical Therapy, NOS	9.45479	11.0169	6.4698	2.35174	0.0825664	4.3377	5.49115	6.87915	4.92309	1.62957	2.88924	5.45455	0.569491	4.78529	5.20961	6.0198	7.80945	5.22695	0.875308	2.9987	2.33242	5.45606	2.63888	2.51901	2.14218	0.727354	4.67992	3.64985
TCGA-CJ-4640-01A-02R-1325-07	tumor	TCGA-CJ-4640	TCGA-KIRC	49	0	hispanic or latino	male	white	0	18178	M0	N0	Stage III	T3a	3480	2024-03-10	Clear cell adenocarcinoma, NOS	no	No	no	Pharmaceutical Therapy, NOS	9.53425	6.59838	7.19763	4.21044	1.82228	4.12696	6.04189	5.07656	2.4577	4.23444	4.91744	5.28998	1.57032	6.83532	4.75789	6.97801	6.49501	5.40839	1.90874	3.79716	3.18098	5.05573	2.75933	3.18403	4.30832	0.908582	4.93914	4.53763
TCGA-CJ-4634-01A-02R-1325-07	tumor	TCGA-CJ-4634	TCGA-KIRC	60	0	not hispanic or latino	female	white	0	22155	M0	NX	Stage I	T1b	3498	2024-03-10	Clear cell adenocarcinoma, NOS	no	No	no	Radiation Therapy, NOS	9.58356	10.3717	6.28852	3.16256	0.691623	3.04357	4.00469	7.20234	5.37718	2.40528	3.64388	6.12477	0.195977	5.95918	6.40146	7.768	8.01151	6.72737	2.96088	2.46811	3.22746	7.2834	3.65052	3.96107	2.65855	0.309875	5.33659	3.51588
TCGA-CJ-4890-01A-01R-1305-07	tumor	TCGA-CJ-4890	TCGA-KIRC	72	0	not hispanic or latino	male	white	0	26604	M1	N0	Stage IV	T3a	3519	2024-03-10	Clear cell adenocarcinoma, NOS	no	No	no	Radiation Therapy, NOS	9.6411	9.09761	7.44503	6.08127	0.765959	4.8588	5.04013	5.55093	4.36877	3.67064	2.18542	3.37803	0.439676	6.59017	4.54178	7.21068	5.74369	5.62202	3.82346	4.95913	6.82088	3.10425	3.18147	2.383	1.30923	0.700173	1.7635	2.73758
TCGA-AK-3427-01A-01R-0864-07	tumor	TCGA-AK-3427	TCGA-KIRC	65	0	not hispanic or latino	male	white	0	24067	M0	N0	Stage I	T1a	3583	2024-03-10	Clear cell adenocarcinoma, NOS	no	No	no	Radiation Therapy, NOS	9.81644	5.13767	2.74386	0.659194	1.21313	0.911193	0.314871	3.19052	0.733007	3.71195	2.40133	4.48393	1.60952	1.58712	4.2398	3.02806	4.2147	7.28633	0.456911	0.927896	0.302056	0.202762	0.89103	2.4134	0.252416	0.067914	6.59099	0.584193
TCGA-B0-5698-01A-11R-1672-07	tumor	TCGA-B0-5698	TCGA-KIRC	77	0	not hispanic or latino	male	black or african american	0	28438	M0	N0	Stage I	T1b	3631	2024-03-10	Clear cell adenocarcinoma, NOS	yes	Not Reported	no	Pharmaceutical Therapy, NOS	9.94795	11.016	6.31038	6.02476	0.541416	5.50708	6.99879	6.13078	3.2609	2.02846	3.53966	5.04312	1.18282	6.64874	4.41001	5.5076	7.39734	5.03629	2.57308	3.7321	0.308477	5.7497	2.90908	2.35084	2.78958	0.448372	4.63697	3.3082
TCGA-CJ-6032-01A-11R-1672-07	tumor	TCGA-CJ-6032	TCGA-KIRC	63	0	hispanic or latino	female	white	0	23310	M0	NX	Stage II	T2	3639	2024-03-10	Clear cell adenocarcinoma, NOS	no	No	no	Pharmaceutical Therapy, NOS	9.96986	10.9506	5.72623	4.05198	0.748976	2.36874	6.58762	5.45277	3.19546	3.83514	4.12904	6.18585	1.58472	6.11987	5.46147	5.46618	5.09226	5.98236	2.1804	3.12254	0.70779	6.73757	3.53958	2.42021	4.07788	0.570657	3.47108	5.25078
TCGA-AK-3428-01A-02R-1277-07	tumor	TCGA-AK-3428	TCGA-KIRC	62	0	not hispanic or latino	male	white	0	22653	M0	N0	Stage III	T3b	3728	2024-03-10	Clear cell adenocarcinoma, NOS	no	No	no	Pharmaceutical Therapy, NOS	10.2137	12.0441	5.39205	4.2032	0.495388	2.8439	6.28778	7.17269	3.5568	2.46336	3.14277	5.50885	0.385155	5.92425	6.48945	7.34804	9.14457	6.24936	3.22743	3.66697	2.62742	5.87226	2.24534	2.53112	1.58996	0.115566	3.24344	4.22325
TCGA-CJ-5682-01A-11R-1541-07	tumor	TCGA-CJ-5682	TCGA-KIRC	60	0	not hispanic or latino	male	white	0	22244	M1	NX	Stage IV	T3a	3736	2024-03-10	Clear cell adenocarcinoma, NOS	no	No	yes	Radiation Therapy, NOS	10.2356	11.4705	5.21996	1.48336	0.79693	6.25237	2.67579	6.49313	3.38535	1.72923	1.83948	3.66217	1.21524	6.15168	5.08276	7.23526	6.25819	7.15678	0.894216	4.481	6.27045	5.06729	3.56639	1.38907	2.16169	0.902807	2.13406	3.39274
TCGA-B0-5707-01A-11R-1541-07	tumor	TCGA-B0-5707	TCGA-KIRC	39	0	not hispanic or latino	female	white	0	14598	M0	N0	Stage I	T1a	3744	2024-03-10	Clear cell adenocarcinoma, NOS	no	No	no	Pharmaceutical Therapy, NOS	10.2575	2.89763	6.43284	3.79019	1.20764	3.00838	5.49752	5.51626	2.92828	3.73863	4.47548	5.0405	2.11656	5.85643	2.07529	4.35895	5.12426	6.32774	2.41275	2.43949	4.78812	3.82105	0.662388	3.12983	5.56388	0.28759	6.03671	2.63113
TCGA-B0-5812-01A-11R-1672-07	tumor	TCGA-B0-5812	TCGA-KIRC	53	0	not hispanic or latino	male	white	0	19600	M0	NX	Stage I	T1b	3834	2024-03-10	Clear cell adenocarcinoma, NOS	yes	Not Reported	no	Pharmaceutical Therapy, NOS	10.5041	10.9631	4.89064	2.90032	0.488104	5.06225	5.85749	6.59946	3.64122	2.388	2.8318	5.44491	1.66462	5.40564	5.92205	7.22938	8.01765	6.19432	2.32743	4.26082	5.23108	5.47993	4.75026	2.76768	2.78714	0.73266	3.95126	3.93925
TCGA-B0-5699-01A-11R-1541-07	tumor	TCGA-B0-5699	TCGA-KIRC	53	0	not hispanic or latino	male	white	0	19647	M0	N0	Stage I	T1	3841	2024-03-10	Clear cell adenocarcinoma, NOS	no	No	no	Pharmaceutical Therapy, NOS	10.5233	11.5358	6.31626	3.73177	0.801821	4.85987	7.10045	6.32466	5.0998	2.20821	2.55309	5.61574	0.0684645	6.77745	5.11888	5.92781	7.6787	6.35722	1.97015	4.69062	0.81106	6.52247	2.97939	2.03791	0.606063	0.487486	4.88896	2.73637
TCGA-CJ-5675-01A-11R-1541-07	tumor	TCGA-CJ-5675	TCGA-KIRC	70	0	not hispanic or latino	male	white	0	25617	M0	NX	Stage II	T2a	3936	2024-03-10	Clear cell adenocarcinoma, NOS	no	No	no	Radiation Therapy, NOS	10.7836	11.7861	6.97377	5.02422	1.22552	3.59719	5.79749	6.02733	3.22951	3.66498	4.0592	4.65072	1.49891	7.3173	4.3605	7.29086	7.14452	6.68799	2.39613	4.71371	1.84611	5.42579	2.95133	2.22076	3.6033	0.808179	4.15964	5.15327
TCGA-B0-5692-01A-11R-1541-07	tumor	TCGA-B0-5692	TCGA-KIRC	66	0	not hispanic or latino	female	white	0	24140	M0	N0	Stage III	T3b	3944	2024-03-10	Clear cell adenocarcinoma, NOS	no	No	no	Radiation Therapy, NOS	10.8055	11.3901	7.20623	4.73188	0.324811	4.27376	5.13254	6.55343	6.21116	2.56584	3.23197	4.3133	1.61155	6.99795	4.68883	8.11371	7.32197	6.80155	1.37273	4.42573	1.8193	5.26857	2.5431	2.54199	0.534261	0.691891	5.29433	2.67161
TCGA-B0-5709-01A-11R-1541-07	tumor	TCGA-B0-5709	TCGA-KIRC	62	0	not hispanic or latino	female	white	0	22843	M0	NX	Stage III	T3a	3974	2024-03-10	Clear cell adenocarcinoma, NOS	no	No	no	Pharmaceutical Therapy, NOS	10.8877	10.8388	6.62944	4.53053	0.392757	3.2834	6.07222	4.83056	2.13855	3.25061	3.84382	4.54787	1.952	6.88464	5.01792	6.57492	6.96384	6.62424	3.51542	5.08625	7.37496	4.51913	2.95077	2.85426	1.87212	1.16941	3.28548	4.67672
TCGA-CJ-5671-01A-11R-1541-07	tumor	TCGA-CJ-5671	TCGA-KIRC	51	0	not hispanic or latino	male	white	0	18954	M0	NX	Stage I	T1a	3987	2024-03-10	Clear cell adenocarcinoma, NOS	no	No	no	Pharmaceutical Therapy, NOS	10.9233	10.6153	7.27084	5.53622	1.37479	4.9885	4.47566	6.78382	5.27107	2.6504	1.64952	3.11303	0.116498	6.78626	5.78541	8.43628	6.68637	5.18758	3.42303	4.37231	5.74448	2.67868	3.39255	1.48083	2.18913	1.07799	2.4822	3.68519
TCGA-B0-5711-01A-11R-1672-07	tumor	TCGA-B0-5711	TCGA-KIRC	50	0	not hispanic or latino	male	white	0	18444	M0	NX	Stage III	T3b	3989	2024-03-10	Clear cell adenocarcinoma, NOS	no	No	no	Radiation Therapy, NOS	10.9288	11.1602	5.33904	2.74317	1.11377	4.93069	5.57407	6.80103	3.99114	2.17648	2.45596	4.78791	2.6252	5.58353	6.03596	6.99335	6.68236	6.39643	2.45568	3.98159	1.98994	5.61361	4.06566	2.82144	2.8907	1.02375	4.60858	3.2419
TCGA-CZ-5465-01A-01R-1503-07	tumor	TCGA-CZ-5465	TCGA-KIRC	76	2564	not reported	female	not reported	1	27838	M0	NX	Stage III	T3b	1446	2024-03-10	Clear cell adenocarcinoma, NOS	no	No	not reported	Radiation Therapy, NOS	10.9863	10.964	5.48044	3.7944	0.720366	2.95021	5.55928	7.87253	5.18257	2.10702	1.49011	4.98985	0.0480967	5.89862	4.66507	8.60294	7.3681	6.82739	1.70916	2.28108	0.0729976	5.94902	3.01091	2.01496	0.181929	0.349365	4.53501	4.09274
TCGA-CZ-4858-01A-01R-1305-07	tumor	TCGA-CZ-4858	TCGA-KIRC	39	2105	not hispanic or latino	male	white	1	14343	M0	NX	Stage II	T2	1943	2024-03-10	Clear cell adenocarcinoma, NOS	no	No	no	Radiation Therapy, NOS	11.0904	11.4972	6.20228	4.5621	1.41614	5.20281	7.89763	7.76777	3.61083	3.5059	1.61282	3.57888	0.0478175	7.25403	2.1478	8.95164	7.70534	2.38835	4.12711	5.63986	3.06431	1.77256	2.0352	2.0475	0.907198	0.610795	2.06688	2.45441
TCGA-CJ-5676-01A-11R-1541-07	tumor	TCGA-CJ-5676	TCGA-KIRC	47	0	hispanic or latino	male	white	0	17170	M0	NX	Stage III	T3b	4067	2024-03-10	Clear cell adenocarcinoma, NOS	no	No	yes	Pharmaceutical Therapy, NOS	11.1425	11.2107	6.52323	2.64199	0.32964	6.09111	3.71224	6.42584	5.51477	1.76133	1.44615	2.96713	0.208892	5.85286	6.10603	7.14141	7.1701	4.87189	1.78889	2.86985	3.29299	4.07298	2.77861	1.24117	2.20546	0.446786	1.52045	3.08444
TCGA-B0-5693-01A-11R-1541-07	tumor	TCGA-B0-5693	TCGA-KIRC	47	0	not hispanic or latino	female	white	0	17177	M0	NX	Stage I	T1b	4074	2024-03-10	Clear cell adenocarcinoma, NOS	yes	Not Reported	no	Pharmaceutical Therapy, NOS	11.1616	11.3612	4.87415	3.26451	1.5889	2.65668	6.42769	7.46144	4.57649	2.19787	3.11483	5.91809	1.04481	5.99113	6.58665	8.13677	7.6473	5.436	2.07121	3.57152	2.17712	6.20874	3.63437	4.27881	1.5366	0.233397	5.04092	4.68032
TCGA-AK-3431-01A-02R-1277-07	tumor	TCGA-AK-3431	TCGA-KIRC	62	2241	not hispanic or latino	female	white	1	22852	M0	NX	Stage II	T2	1853	2024-03-10	Clear cell adenocarcinoma, NOS	no	No	no	Pharmaceutical Therapy, NOS	11.2164	10.4285	6.19229	3.47888	0.156655	4.78177	5.01289	7.29996	4.42562	2.63515	2.02577	3.83637	0.146655	5.25285	6.49517	8.25631	8.85891	6.99163	2.52554	4.46475	5.8013	2.45178	4.47937	2.26189	0.926607	0.527971	3.08292	2.6623
TCGA-B0-5705-01A-11R-1541-07	tumor	TCGA-B0-5705	TCGA-KIRC	65	0	not hispanic or latino	female	white	0	23746	M0	N0	Stage I	T1	4537	2024-03-10	Clear cell adenocarcinoma, NOS	no	No	no	Pharmaceutical Therapy, NOS	12.4301	11.1587	5.90878	2.84386	0.29772	2.52246	3.69758	5.97679	3.8264	4.27195	4.92919	6.99346	2.18577	6.89847	5.34107	4.99133	7.7149	4.66298	2.13333	3.20419	0.818851	7.55929	2.82324	4.21847	1.09471	0.604641	5.59725	3.40719
TCGA-CJ-6027-01A-11R-1672-07	tumor	TCGA-CJ-6027	TCGA-KIRC	77	3615	not hispanic or latino	male	white	1	28359	M0	NX	Stage I	T1a	1855	2024-03-10	Clear cell adenocarcinoma, NOS	yes	Not Reported	no	Radiation Therapy, NOS	14.9863	10.1411	6.71928	4.69414	1.1553	4.83813	6.75455	6.95175	1.58612	2.93569	1.58986	2.72013	0.0291348	7.2134	3.30782	8.34565	7.02305	3.78028	2.74255	5.67473	2.7373	3.69986	2.70224	2.34489	3.01773	1.00511	1.72557	5.02413
TCGA-CJ-4875-01A-01R-1305-07	tumor	TCGA-CJ-4875	TCGA-KIRC	67	3554	not hispanic or latino	male	white	1	24510	M1	NX	Stage IV	T3a	2353	2024-03-10	Clear cell adenocarcinoma, NOS	no	No	yes	Pharmaceutical Therapy, NOS	16.1836	10.4182	6.41564	3.09606	0.432639	6.22654	3.57695	7.37756	6.59108	1.55582	2.66928	3.0889	0.623305	5.73138	5.06846	5.72413	6.41406	4.63678	2.58154	3.83253	0.624428	4.62017	2.33402	2.27343	1.63013	0.282025	3.86909	2.62256
[truncated: 22 more columns]
